# Supplementary material for: COPIOUS: A gold standard corpus of named entities towards extracting species occurrence from biodiversity literature
Source: Biodivers Data J. 2019 Jan 22;(7):e29626. doi: 10.3897/BDJ.7.e29626 (PMC6351503; doi:10.3897/BDJ.7.e29626)
Supplement: Supplementary material 2 — Division for training named entity recognisers [file bdj-07-e29626-s002.zip]

Archive with 1,343 entries (1,339 files):
- copious_published/
- copious_published/annotation.conf
- copious_published/dev/
- copious_published/dev/104421_English_33451118_1922-26..ann
- copious_published/dev/104421_English_33451118_1922-26..txt
- copious_published/dev/104421_English_33451122_1922-26..ann
- copious_published/dev/104421_English_33451122_1922-26..txt
- copious_published/dev/104421_English_33451123_1922-26..ann
- copious_published/dev/104421_English_33451123_1922-26..txt
- copious_published/dev/104421_English_33451126_1922-26..ann
- copious_published/dev/104421_English_33451126_1922-26..txt
- copious_published/dev/104421_English_33451418_1922-26..ann
- copious_published/dev/104421_English_33451418_1922-26..txt
- copious_published/dev/104421_English_33451569_1922-26..ann
- copious_published/dev/104421_English_33451569_1922-26..txt
- copious_published/dev/104481_English_33474555_1822.ann
- copious_published/dev/104481_English_33474555_1822.txt
- copious_published/dev/104481_English_33474717_1822.ann
- copious_published/dev/104481_English_33474717_1822.txt
- copious_published/dev/107004_English_78294_34354169_1912.ann
- copious_published/dev/107004_English_78294_34354169_1912.txt
- copious_published/dev/107004_English_78294_34354170_1912.ann
- copious_published/dev/107004_English_78294_34354170_1912.txt
- copious_published/dev/107004_English_78294_34354175_1912.ann
- copious_published/dev/107004_English_78294_34354175_1912.txt
- copious_published/dev/107004_English_78294_34354176_1912.ann
- copious_published/dev/107004_English_78294_34354176_1912.txt
- copious_published/dev/107004_English_78294_34354179_1912.ann
- copious_published/dev/107004_English_78294_34354179_1912.txt
- copious_published/dev/107004_English_78294_34354180_1912.ann
- copious_published/dev/107004_English_78294_34354180_1912.txt
- copious_published/dev/107004_English_78294_34354184_1912.ann
- copious_published/dev/107004_English_78294_34354184_1912.txt
- copious_published/dev/107004_English_78294_34354187_1912.ann
- copious_published/dev/107004_English_78294_34354187_1912.txt
- copious_published/dev/107004_English_78294_34354189_1912.ann
- copious_published/dev/107004_English_78294_34354189_1912.txt
- copious_published/dev/107004_English_78294_34354191_1912.ann
- copious_published/dev/107004_English_78294_34354191_1912.txt
- copious_published/dev/107004_English_78294_34354192_1912.ann
- copious_published/dev/107004_English_78294_34354192_1912.txt
- copious_published/dev/107004_English_78294_34354195_1912.ann
- copious_published/dev/107004_English_78294_34354195_1912.txt
- copious_published/dev/107004_English_78294_34354197_1912.ann
- copious_published/dev/107004_English_78294_34354197_1912.txt
- copious_published/dev/107004_English_78294_34354201_1912.ann
- copious_published/dev/107004_English_78294_34354201_1912.txt
- copious_published/dev/107004_English_78294_34354211_1912.ann
- copious_published/dev/107004_English_78294_34354211_1912.txt
- copious_published/dev/107004_English_78294_34354214_1912.ann
- copious_published/dev/107004_English_78294_34354214_1912.txt
- copious_published/dev/107004_English_78294_34354215_1912.ann
- copious_published/dev/107004_English_78294_34354215_1912.txt
- copious_published/dev/109841_English_35421830_1906.ann
- copious_published/dev/109841_English_35421830_1906.txt
- copious_published/dev/109841_English_35421888_1906.ann
- copious_published/dev/109841_English_35421888_1906.txt
- copious_published/dev/109841_English_35421947_1906.ann
- copious_published/dev/109841_English_35421947_1906.txt
- copious_published/dev/109841_English_35421950_1906.ann
- copious_published/dev/109841_English_35421950_1906.txt
- copious_published/dev/109841_English_35421951_1906.ann
- copious_published/dev/109841_English_35421951_1906.txt
- copious_published/dev/109841_English_35421952_1906.ann
- copious_published/dev/109841_English_35421952_1906.txt
- copious_published/dev/109841_English_35421954_1906.ann
- copious_published/dev/109841_English_35421954_1906.txt
- copious_published/dev/109841_English_35421956_1906.ann
- copious_published/dev/109841_English_35421956_1906.txt
- copious_published/dev/109841_English_35421964_1906.ann
- copious_published/dev/109841_English_35421964_1906.txt
- copious_published/dev/109841_English_35422002_1906.ann
- copious_published/dev/109841_English_35422002_1906.txt
- copious_published/dev/110038_English_49236_35517643_2000.ann
- copious_published/dev/110038_English_49236_35517643_2000.txt
- copious_published/dev/111121_English_36025302_1908.ann
- copious_published/dev/111121_English_36025302_1908.txt
- copious_published/dev/111121_English_36025303_1908.ann
- copious_published/dev/111121_English_36025303_1908.txt
- copious_published/dev/111121_English_36025304_1908.ann
- copious_published/dev/111121_English_36025304_1908.txt
- copious_published/dev/111121_English_36025306_1908.ann
- copious_published/dev/111121_English_36025306_1908.txt
- copious_published/dev/11298941.ann
- copious_published/dev/11298941.txt
- copious_published/dev/11358225.ann
- copious_published/dev/11358225.txt
- copious_published/dev/11364519.ann
- copious_published/dev/11364519.txt
- copious_published/dev/11364520.ann
- copious_published/dev/11364520.txt
- copious_published/dev/19064168.ann
- copious_published/dev/19064168.txt
- copious_published/dev/1993466.ann
- copious_published/dev/1993466.txt
- copious_published/dev/280270.ann
- copious_published/dev/280270.txt
- copious_published/dev/28549848.ann
- copious_published/dev/28549848.txt
- copious_published/dev/28549918.ann
- copious_published/dev/28549918.txt
- copious_published/dev/28831256.ann
- copious_published/dev/28831256.txt
- copious_published/dev/28831271.ann
- copious_published/dev/28831271.txt
- copious_published/dev/31303676.ann
- copious_published/dev/31303676.txt
- copious_published/dev/33502486.ann
- copious_published/dev/33502486.txt
- copious_published/dev/33547288.ann
- copious_published/dev/33547288.txt
- copious_published/dev/34179045.ann
- copious_published/dev/34179045.txt
- copious_published/dev/35549454.ann
- copious_published/dev/35549454.txt
- copious_published/dev/35549455.ann
- copious_published/dev/35549455.txt
- copious_published/dev/36442110.ann
- copious_published/dev/36442110.txt
- copious_published/dev/36442111.ann
- copious_published/dev/36442111.txt
- copious_published/dev/37190473.ann
- copious_published/dev/37190473.txt
- copious_published/dev/37190474.ann
- copious_published/dev/37190474.txt
- copious_published/dev/37190475.ann
- copious_published/dev/37190475.txt
- copious_published/dev/37190476.ann
- copious_published/dev/37190476.txt
- copious_published/dev/37190481.ann
- copious_published/dev/37190481.txt
- copious_published/dev/37190483.ann
- copious_published/dev/37190483.txt
- copious_published/dev/37190487.ann
- copious_published/dev/37190487.txt
- copious_published/dev/37190493.ann
- copious_published/dev/37190493.txt
- copious_published/test/
- copious_published/test/104421_English_33451127_1922-26..ann
- copious_published/test/104421_English_33451127_1922-26..txt
- copious_published/test/104481_English_33474663_1822.ann
- copious_published/test/104481_English_33474663_1822.txt
- copious_published/test/107004_English_78294_34354172_1912.ann
- copious_published/test/107004_English_78294_34354172_1912.txt
- copious_published/test/107004_English_78294_34354181_1912.ann
- copious_published/test/107004_English_78294_34354181_1912.txt
- copious_published/test/107004_English_78294_34354194_1912.ann
- copious_published/test/107004_English_78294_34354194_1912.txt
- copious_published/test/107004_English_78294_34354198_1912.ann
- copious_published/test/107004_English_78294_34354198_1912.txt
- copious_published/test/111121_English_36025390_1908.ann
- copious_published/test/111121_English_36025390_1908.txt
- copious_published/test/1126_English_4748_706430_1920.ann
- copious_published/test/1126_English_4748_706430_1920.txt
- copious_published/test/11298936.ann
- copious_published/test/11298936.txt
- copious_published/test/11450908.ann
- copious_published/test/11450908.txt
- copious_published/test/11491994.ann
- copious_published/test/11491994.txt
- copious_published/test/115358_English_37491859_unknown.ann
- copious_published/test/115358_English_37491859_unknown.txt
- copious_published/test/115358_English_37491929_unknown.ann
- copious_published/test/115358_English_37491929_unknown.txt
- copious_published/test/119140_English_38684995_2001.ann
- copious_published/test/119140_English_38684995_2001.txt
- copious_published/test/119289_English_38703979_1988.ann
- copious_published/test/119289_English_38703979_1988.txt
- copious_published/test/119833_English_38846511_unknown.ann
- copious_published/test/119833_English_38846511_unknown.txt
- copious_published/test/124277_English_40202758_unknown.ann
- copious_published/test/124277_English_40202758_unknown.txt
- copious_published/test/128956_English_41349375_1975.ann
- copious_published/test/128956_English_41349375_1975.txt
- copious_published/test/129644_English_41507356_unknown.ann
- copious_published/test/129644_English_41507356_unknown.txt
- copious_published/test/134153_English_93343_42408779_1963.ann
- copious_published/test/134153_English_93343_42408779_1963.txt
- copious_published/test/134379_English_94205_42468314_1988.ann
- copious_published/test/134379_English_94205_42468314_1988.txt
- copious_published/test/18435_English_2234468_1918.ann
- copious_published/test/18435_English_2234468_1918.txt
- copious_published/test/20398_English_2644217_1897.ann
- copious_published/test/20398_English_2644217_1897.txt
- copious_published/test/21089_English_29838_2784769_1957.ann
- copious_published/test/21089_English_29838_2784769_1957.txt
- copious_published/test/21513_English_23784_2853555_2006-04-05.ann
- copious_published/test/21513_English_23784_2853555_2006-04-05.txt
- copious_published/test/22603_English_3244467_2005.ann
- copious_published/test/22603_English_3244467_2005.txt
- copious_published/test/24010_English_3808399_unknown.ann
- copious_published/test/24010_English_3808399_unknown.txt
- copious_published/test/25800_English_4394789_unknown.ann
- copious_published/test/25800_English_4394789_unknown.txt
- copious_published/test/280271.ann
- copious_published/test/280271.txt
- copious_published/test/28831149.ann
- copious_published/test/28831149.txt
- copious_published/test/28831446.ann
- copious_published/test/28831446.txt
- copious_published/test/33193_English_70792_7857622_1930.ann
- copious_published/test/33193_English_70792_7857622_1930.txt
- copious_published/test/33249_English_7878362_1910.ann
- copious_published/test/33249_English_7878362_1910.txt
- copious_published/test/33909144.ann
- copious_published/test/33909144.txt
- copious_published/test/33911453.ann
- copious_published/test/33911453.txt
- copious_published/test/34179048.ann
- copious_published/test/34179048.txt
- copious_published/test/35334_English_8689451_unknown.ann
- copious_published/test/35334_English_8689451_unknown.txt
- copious_published/test/35549456.ann
- copious_published/test/35549456.txt
- copious_published/test/37190489.ann
- copious_published/test/37190489.txt
- copious_published/test/37190505.ann
- copious_published/test/37190505.txt
- copious_published/test/37989958.ann
- copious_published/test/37989958.txt
- copious_published/test/37989963.ann
- copious_published/test/37989963.txt
- copious_published/test/38609695.ann
- copious_published/test/38609695.txt
- copious_published/test/38627614.ann
- copious_published/test/38627614.txt
- copious_published/test/38842178.ann
- copious_published/test/38842178.txt
- copious_published/test/38842191.ann
- copious_published/test/38842191.txt
- copious_published/test/39023637.ann
- copious_published/test/39023637.txt
- copious_published/test/39536_English_10308039_1960.ann
- copious_published/test/39536_English_10308039_1960.txt
- copious_published/test/40228309.ann
- copious_published/test/40228309.txt
- copious_published/test/41827929.ann
- copious_published/test/41827929.txt
- copious_published/test/42152379.ann
- copious_published/test/42152379.txt
- copious_published/test/42271_English_11364552_1904-1905..ann
- copious_published/test/42271_English_11364552_1904-1905..txt
- copious_published/test/42439018.ann
- copious_published/test/42439018.txt
- copious_published/test/42492_English_11461165_1904-1922..ann
- copious_published/test/42492_English_11461165_1904-1922..txt
- copious_published/test/43218_English_11739617_1968.ann
- copious_published/test/43218_English_11739617_1968.txt
- copious_published/test/43586503.ann
- copious_published/test/43586503.txt
- copious_published/test/44393_English_12190954_unknown.ann
- copious_published/test/44393_English_12190954_unknown.txt
- copious_published/test/44393_English_12190966_unknown.ann
- copious_published/test/44393_English_12190966_unknown.txt
- copious_published/test/48240361.ann
- copious_published/test/48240361.txt
- copious_published/test/48294479.ann
- copious_published/test/48294479.txt
- copious_published/test/53426_English_51790_15659607_1997.ann
- copious_published/test/53426_English_51790_15659607_1997.txt
- copious_published/test/53426_English_51790_15659609_1997.ann
- copious_published/test/53426_English_51790_15659609_1997.txt
- copious_published/test/53426_English_51790_15659615_1997.ann
- copious_published/test/53426_English_51790_15659615_1997.txt
- copious_published/test/61098_English_18402155_unknown.ann
- copious_published/test/61098_English_18402155_unknown.txt
- copious_published/test/61098_English_18402166_unknown.ann
- copious_published/test/61098_English_18402166_unknown.txt
- copious_published/test/61098_English_18402231_unknown.ann
- copious_published/test/61098_English_18402231_unknown.txt
- copious_published/test/673959.ann
- copious_published/test/673959.txt
- copious_published/tools.conf
- copious_published/train/
- copious_published/train/100785_English_120409_32367238_1954.ann
- copious_published/train/100785_English_120409_32367238_1954.txt
- copious_published/train/104421_English_33451120_1922-26..ann
- copious_published/train/104421_English_33451120_1922-26..txt
- copious_published/train/104421_English_33451124_1922-26..ann
- copious_published/train/104421_English_33451124_1922-26..txt
- copious_published/train/104421_English_33451125_1922-26..ann
- copious_published/train/104421_English_33451125_1922-26..txt
- copious_published/train/104421_English_33451128_1922-26..ann
- copious_published/train/104421_English_33451128_1922-26..txt
- copious_published/train/104421_English_33451318_1922-26..ann
- copious_published/train/104421_English_33451318_1922-26..txt
- copious_published/train/104421_English_33451510_1922-26..ann
- copious_published/train/104421_English_33451510_1922-26..txt
- copious_published/train/104481_English_33474417_1822.ann
- copious_published/train/104481_English_33474417_1822.txt
- copious_published/train/104481_English_33474431_1822.ann
- copious_published/train/104481_English_33474431_1822.txt
- copious_published/train/104481_English_33474556_1822.ann
- copious_published/train/104481_English_33474556_1822.txt
- copious_published/train/104481_English_33474557_1822.ann
- copious_published/train/104481_English_33474557_1822.txt
- copious_published/train/104481_English_33474702_1822.ann
- copious_published/train/104481_English_33474702_1822.txt
- copious_published/train/104481_English_33474714_1822.ann
- copious_published/train/104481_English_33474714_1822.txt
[truncated: 1,043 more entries]
