# Supplementary material for: COPIOUS: A gold standard corpus of named entities towards extracting species occurrence from biodiversity literature
Source: Biodivers Data J. 2019 Jan 22;(7):e29626. doi: 10.3897/BDJ.7.e29626 (PMC6351503; doi:10.3897/BDJ.7.e29626)
Supplement: Supplementary material 2 — Division for training named entity recognisers [file bdj-07-e29626-s002.zip › copious_published/annotation.conf]

[entities]
Taxon
GeographicalLocation
Habitat
TemporalExpression
Person

[relations]	
#<OVERLAP>	Arg1:Taxon, Arg2:Taxon, <OVL-TYPE>:contain
#<OVERLAP>	Arg1:<ENTITY>, Arg2:<ENTITY>, <OVL-TYPE>:cross
Occur	Arg1:Taxon, Arg2:GeographicalLocation
Occur	Arg1:Taxon, Arg2:Habitat
Occur	Arg1:Taxon, Arg2:TemporalExpression
SeenBy	Arg1:Taxon, Arg2:Person

[events]

[attributes]
