# Supplementary material for: COPIOUS: A gold standard corpus of named entities towards extracting species occurrence from biodiversity literature
Source: Biodivers Data J. 2019 Jan 22;(7):e29626. doi: 10.3897/BDJ.7.e29626 (PMC6351503; doi:10.3897/BDJ.7.e29626)
Supplement: Supplementary material 2 — Division for training named entity recognisers [file bdj-07-e29626-s002.zip › copious_published/dev/104421_English_33451118_1922-26..ann]

T1	Taxon 54 61	Balioko
T2	Taxon 69 75	barani
T3	Taxon 83 95	paja de mesa
T4	Taxon 103 111	tang-lad
T5	Taxon 130 135	salai
T6	Taxon 144 147	sai
T7	Taxon 167 172	salai
T8	Taxon 180 200	ANDROPOGON CONTORTUS
T9	Taxon 180 205	ANDROPOGON CONTORTUS Linn
T10	Taxon 376 386	Blancoanae
T11	Taxon 398 426	Heteropogon contortus Beauv.
T12	Taxon 398 419	Heteropogon contortus
T13	Taxon 648 672	Heteropogon polystachyus
T14	Taxon 719 741	Heteropogon roxburghii
T15	GeographicalLocation 803 808	Luzon
T16	GeographicalLocation 810 822	Ilocos Norte
T17	GeographicalLocation 824 829	Union
T18	GeographicalLocation 831 838	Lepanto
T19	GeographicalLocation 840 851	Nueva Ecija
T20	GeographicalLocation 853 866	Nueva Vizcaya
T21	GeographicalLocation 868 878	Pangasinan
T22	GeographicalLocation 880 888	Pampanga
T23	GeographicalLocation 890 895	Rizal
T24	GeographicalLocation 897 905	Zambales
T25	GeographicalLocation 908 915	Mindoro
T26	GeographicalLocation 917 925	Mindanao
T27	GeographicalLocation 927 935	Bukidnon
T28	GeographicalLocation 937 944	Misamis
T29	GeographicalLocation 1053 1064	Philippines
T30	Habitat 1066 1075	Pantropic
T31	Taxon 1089 1102	Sibat-sibatan
T32	Taxon 1162 1180	hispidissimus Hack
T33	Taxon 1216 1238	ANDROPOGON FASTIGIATUS
T34	Taxon 1216 1242	ANDROPOGON FASTIGIATUS Sw.
T35	GeographicalLocation 1362 1367	Luzon
T36	GeographicalLocation 1369 1376	Lepanto
T37	GeographicalLocation 1378 1384	Bontoc
T38	GeographicalLocation 1386 1396	Pangasinan
T39	Habitat 1436 1439;1452 1458	dry slopes
T40	Habitat 1440 1444;1452 1458	open slopes
T41	Habitat 1445 1458	grassy slopes
T42	Habitat 1488 1497	Pantropic
T43	Taxon 1499 1521	ANDROPOGON FESTUCOIDES
T44	Taxon 1655 1665	Blancoanae
T45	Taxon 1677 1693	Andropogon anias
T46	Taxon 1820 1840	Andropogon muricatus
T47	Taxon 1914 1935	Andropogon nigritanus
T48	Taxon 1820 1845	Andropogon muricatus Retz
T49	Taxon 1914 1942	Andropogon nigritanus Benth.
T50	Taxon 1974 2001	Andropogon squarrosus Linn.
T51	Taxon 1974 1995	Andropogon squarrosus
T52	Taxon 2061 2082	Vetiveria zizanioides
T53	Taxon 2061 2088	Vetiveria zizanioides Stapf
T54	GeographicalLocation 2135 2140	Paris
T55	GeographicalLocation 2156 2161	Luzon
T56	GeographicalLocation 2163 2171	Pampanga
T57	GeographicalLocation 2173 2184	Nueva Ecija
T58	Habitat 2244 2260	open level lands
T59	Habitat 2262 2278	rice-paddy banks
T60	GeographicalLocation 2303 2318	Tropical Africa
T61	GeographicalLocation 2320 2324	Java
T62	Taxon 2338 2343	Anias
T63	Taxon 2417 2439	Andropogon zizanioides
T64	Taxon 2488 2511	ANDROPOGON FILIPENDULUS
T65	Taxon 2549 2561	LACHNATHERUS
T66	Taxon 2671 2700	Andropogon lachnatherus Benth
T67	Taxon 2671 2694	Andropogon lachnatherus
T68	Taxon 719 746	Heteropogon roxburghii Nees
T69	Taxon 1677 1700	Andropogon anias Llanos
T70	Taxon 2549 2569	LACHNATHERUS (Benth)
T71	Taxon 2549 2574	LACHNATHERUS (Benth) Hack
T72	Taxon 1820 1867	Andropogon muricatus Retz. var. aristatus Biise
T73	Taxon 2061 2109	Vetiveria zizanioides Stapf var. nigritana Camus
T74	Habitat 950 965	open grasslands
T75	Taxon 1974 2025	Andropogon squarrosus Linn. f. var. nigritanus Hack
T76	Taxon 2488 2518	ANDROPOGON FILIPENDULUS Hochst
T77	Taxon 1499 1527	ANDROPOGON FESTUCOIDES Presl
