# Supplementary material for: COPIOUS: A gold standard corpus of named entities towards extracting species occurrence from biodiversity literature
Source: Biodivers Data J. 2019 Jan 22;(7):e29626. doi: 10.3897/BDJ.7.e29626 (PMC6351503; doi:10.3897/BDJ.7.e29626)
Supplement: Supplementary material 2 — Division for training named entity recognisers [file bdj-07-e29626-s002.zip › copious_published/dev/104421_English_33451122_1922-26..ann]

T1	Taxon 41 60	ANDROPOGON SERICEUS
T2	Taxon 405 426	Andropogon tenuiculus
T3	Taxon 405 432	Andropogon tenuiculus Steud
T4	Taxon 463 485	Heteropogon tenuiculus
T5	Taxon 463 489	Heteropogon tenuiculus Miq
T6	GeographicalLocation 551 556	Luzon
T7	GeographicalLocation 558 565	Benguet
T8	GeographicalLocation 567 578	Nueva Ecija
T9	GeographicalLocation 580 590	Pangasinan
T10	GeographicalLocation 592 597	Rizal
T11	Habitat 662 677	open grasslands
T12	Taxon 2585 2605	Heteropogon insignis
T13	Taxon 2585 2614	Heteropogon insignis Thwaites
T14	Taxon 2495 2519	Heteropogon ischyranthus
T15	Taxon 2495 2523	Heteropogon ischyranthus Miq
T16	Taxon 2436 2465	Andropogon ischyranthus Steud
T17	Taxon 2436 2459	Andropogon ischyranthus
T18	Taxon 2299 2319	ANDROPOGON TRITICEUS
T19	Taxon 2209 2214	Bakau
T20	Taxon 2223 2228	batan
T21	Taxon 2246 2251	batan
T22	Taxon 2259 2266	bukakau
T23	Taxon 2274 2277	gau
T24	Taxon 2284 2291	layagan
T25	GeographicalLocation 2133 2137	Asia
T26	GeographicalLocation 2141 2147	Africa
T27	Habitat 2171 2185	warm countries
T28	GeographicalLocation 2082 2093	Philippines
T29	Taxon 2052 2059	sorghum
T30	Taxon 1919 1937	Andropogon sorghum
T31	Taxon 1919 1963	Andropogon sorghum Brot. subsp. sativus Hack
T32	Taxon 1919 1942	Andropogon sorghum Brot
T33	Taxon 1919 1986	Andropogon sorghum Brot. subsp. sativus Hack. var. saccharatus Hack
T34	Taxon 1845 1860	Sorghum vulgare
T35	Taxon 1845 1865	Sorghum vulgare Pers
T36	Taxon 1728 1747	Sorghum saccharatum
T37	Taxon 1728 1752	Sorghum saccharatum Pers
T38	Taxon 1608 1626	Holcus saccharatus
T39	Taxon 1608 1631	Holcus saccharatus Linn
T40	Taxon 1566 1580	Holcus sorghum
T41	Taxon 1566 1585	Holcus sorghum Linn
T42	Taxon 1392 1402;1419 1432	Blancoanae vulgaris Hack
T43	Taxon 1260 1278	ANDROPOGON SORGHUM
T44	Taxon 1392 1402	Blancoanae
T45	Taxon 1223 1228	Girun
T46	Taxon 1236 1240	taal
T47	Taxon 1248 1252	tiga
T48	GeographicalLocation 1165 1170	Japan
T49	GeographicalLocation 1175 1180	China
T50	GeographicalLocation 1189 1195	Malaya
T51	GeographicalLocation 1199 1208	Australia
T52	Habitat 1120 1135	open grasslands
T53	GeographicalLocation 967 972	Luzon
T54	GeographicalLocation 974 980	Bontoc
T55	GeographicalLocation 982 989	Benguet
T56	GeographicalLocation 991 996	Rizal
T57	GeographicalLocation 999 1007	Mindanao
T58	GeographicalLocation 1009 1014	Lanao
T59	GeographicalLocation 1016 1021	Davao
T60	GeographicalLocation 1023 1031	Bukidnon
T61	Taxon 893 907	Sorghum fulvum
T62	Taxon 893 913	Sorghum fulvum Beauv
T63	GeographicalLocation 875 881	Manila
T64	Taxon 734 753	ANDROPOGON SERRATUS
T65	Taxon 734 759	ANDROPOGON SERRATUS Thunb
T66	GeographicalLocation 696 706	New Guinea
T67	GeographicalLocation 708 721	New Caledonia
T68	GeographicalLocation 723 732	Australia
T69	Taxon 1260 1285	ANDROPOGON SORGHUM (Linn)
