# Supplementary material for: COPIOUS: A gold standard corpus of named entities towards extracting species occurrence from biodiversity literature
Source: Biodivers Data J. 2019 Jan 22;(7):e29626. doi: 10.3897/BDJ.7.e29626 (PMC6351503; doi:10.3897/BDJ.7.e29626)
Supplement: Supplementary material 2 — Division for training named entity recognisers [file bdj-07-e29626-s002.zip › copious_published/dev/104421_English_33451123_1922-26..ann]

T1	GeographicalLocation 20 25	Luzon
T2	Taxon 7 16	GRAMINEAE
T3	GeographicalLocation 27 31	Abra
T4	GeographicalLocation 33 45	Ilocos Norte
T5	GeographicalLocation 47 57	Pangasinan
T6	GeographicalLocation 60 68	Busuanga
T7	Habitat 149 164	open grasslands
T8	GeographicalLocation 193 199	Ceylon
T9	GeographicalLocation 204 209	Bruma
T10	GeographicalLocation 213 231	tropical Australia
T11	Taxon 233 255	ANDROPOGON ZIZANIOIDES
T12	Taxon 233 262	ANDROPOGON ZIZANIOIDES (Linn)
T13	GeographicalLocation 347 353	Manila
T14	Taxon 369 379	Blancoanae
T15	Taxon 391 411	Phalaris zizanioides
T16	Taxon 391 416	Phalaris zizanioides Linn
T17	Taxon 438 459	Andropogon squarrosus
T18	Taxon 438 464	Andropogon squarrosus Hack
T19	Taxon 599 619	Andropogon muricatus
T20	Taxon 599 624	Andropogon muricatus Retz
T21	Taxon 689 706	Andropogon nardus
T22	Taxon 689 713	Andropogon nardus Blanco
T23	Taxon 783 804	Vetiveria zizanioides
T24	Taxon 783 810	Vetiveria zizanioides Stapf
T25	GeographicalLocation 888 901	Batan Islands
T26	GeographicalLocation 867 872	Paris
T27	GeographicalLocation 903 908	Luzon
T28	GeographicalLocation 910 919	Amburayan
T29	GeographicalLocation 921 926	Rizal
T30	GeographicalLocation 928 934	Cavite
T31	Taxon 949 959	Blancoanae
T32	Habitat 1006 1022	rice-paddy banks
T33	GeographicalLocation 1077 1088	Philippines
T34	GeographicalLocation 1111 1115	Asia
T35	Habitat 1121 1130	pantropic
T36	Taxon 1154 1160	Amoora
T37	Taxon 1172 1178	amoras
T38	Taxon 1187 1201	anias de moras
T39	Taxon 1211 1216	giron
T40	Taxon 1228 1232	ilib
T41	Taxon 1242 1246	mora
T42	Taxon 1260 1265	moras
T43	Taxon 1284 1288	moro
T44	Taxon 1296 1305	narawastu
T45	Taxon 1314 1327	raiz de moras
T46	Taxon 1335 1342	rimodas
T47	Taxon 1353 1359	rimora
T48	Taxon 1368 1375	rimoras
T49	Taxon 1383 1393	tres-moras
T50	Taxon 1418 1440	Andropogon eriostachys
T51	Taxon 1418 1446	Andropogon eriostachys Presl
T52	Taxon 1631 1685	Andropogon ternatus Nees var. eriostachys (Presl) Hack
T53	Taxon 1631 1650	Andropogon ternatus
T54	Person 1795 1800	Presl
T55	Taxon 1842 1871	Heteropogon tenellus Schultes
T56	Taxon 1842 1862	Heteropogon tenellus
T57	Taxon 1909 1921	ASTHENOCHLOA
T58	Taxon 1909 1927	ASTHENOCHLOA Biise
T59	Taxon 1928 1954	ASTHENOCHLOA TEN ERA Biise
T60	Taxon 1996 2013	Andropogon leptos
T61	Taxon 1996 2019	Andropogon leptos Steud
T62	Taxon 2126 2152	Garnotiella philippinensis
T63	Taxon 2126 2158	Garnotiella philippinensis Stapf
T64	Taxon 2243 2261	Garnotiella leptos
T65	Taxon 2243 2267	Garnotiella leptos Stapf
T66	GeographicalLocation 2293 2298	Luzon
T67	GeographicalLocation 2300 2307	Benguet
T68	GeographicalLocation 2310 2315	Panay
T69	Habitat 2368 2385	steep open slopes
T70	GeographicalLocation 2521 2525	Java
T71	Taxon 2580 2590	Andropogon
T72	Taxon 2601 2609	Garnotia
T73	Taxon 1631 1655	Andropogon ternatus Nees
