# Supplementary material for: COPIOUS: A gold standard corpus of named entities towards extracting species occurrence from biodiversity literature
Source: Biodivers Data J. 2019 Jan 22;(7):e29626. doi: 10.3897/BDJ.7.e29626 (PMC6351503; doi:10.3897/BDJ.7.e29626)
Supplement: Supplementary material 2 — Division for training named entity recognisers [file bdj-07-e29626-s002.zip › copious_published/dev/104421_English_33451126_1922-26..ann]

T1	Taxon 2729 2740	Salai-sakai
T2	Habitat 2588 2603	open grasslands
T3	Habitat 2608 2614	cliffs
T4	GeographicalLocation 2672 2677	India
T5	GeographicalLocation 2681 2686	China
T6	GeographicalLocation 2695 2701	Malaya
T7	GeographicalLocation 2705 2715	New Guinea
T8	GeographicalLocation 2480 2485	Luzon
T9	GeographicalLocation 2487 2494	Cagayan
T10	GeographicalLocation 2496 2503	Isabela
T11	GeographicalLocation 2505 2511	Bontoc
T12	GeographicalLocation 2513 2520	Benguet
T13	GeographicalLocation 2522 2535	Nueva Vizcaya
T14	GeographicalLocation 2537 2545	Zambales
T15	GeographicalLocation 2547 2552	Rizal
T16	GeographicalLocation 2555 2562	Mindoro
T17	GeographicalLocation 2564 2572	Mindanao
T18	GeographicalLocation 2574 2582	Bukidnon
T19	Taxon 2396 2414	Arundinella setosa
T20	Taxon 2396 2419	Arundinella setosa Trin
T21	Taxon 2201 2221	Danthonia luzonensis
T22	Taxon 2201 2227	Danthonia luzonensis Steud
T23	Taxon 2071 2090	Arundinella stricta
T24	Taxon 2071 2095	Arundinella stricta Nees
T25	Taxon 1903 1921	ARUNDINELLA SETOSA
T26	Taxon 1903 1926	ARUNDINELLA SETOSA Trin
T27	Habitat 1864 1875	river banks
T28	GeographicalLocation 1831 1838	Palawan
T29	Taxon 1753 1774	ARUNDINELLA PUBESCENS
T30	Taxon 1753 1779	ARUNDINELLA PUBESCENS Merr
T31	Taxon 1690 1700	A. hispida
T32	Habitat 1565 1571	ledges
T33	Habitat 1576 1581	banks
T34	GeographicalLocation 1308 1313	Luzon
T35	GeographicalLocation 1315 1321	Apayao
T36	GeographicalLocation 1323 1330	Bulacan
T37	GeographicalLocation 1332 1337	Rizal
T38	GeographicalLocation 1339 1345	Laguna
T39	GeographicalLocation 1348 1353	Panay
T40	Taxon 1274 1296	Arundinella caespitosa
T41	Taxon 1274 1300	Arundinella caespitosa Jan
T42	Taxon 1208 1230	Arundinella filiformis
T43	Taxon 1208 1234	Arundinella filiformis Jan
T44	Taxon 1083 1102	Arundinella hispida
T45	Taxon 1083 1107	Arundinella hispida Hack
T46	Taxon 928 950	Arundinella nepalensis
T47	Taxon 811 835	ARUNDINELLA M I LI ACE A
T48	Habitat 732 743	open slopes
T49	Habitat 751 757	cliffs
T50	GeographicalLocation 618 623	Luzon
T51	GeographicalLocation 625 635	Ilocos Sur
T52	GeographicalLocation 637 643	Bontoc
T53	GeographicalLocation 645 652	Benguet
T54	Taxon 561 581	Arundinella ciliata
T55	Taxon 561 586	Arundinella ciliata Nees
T56	Taxon 516 531	Holcus ciliatus
T57	Taxon 516 536	Holcus ciliatus Roxb
T58	Taxon 393 402	CI LI ATA
T59	Taxon 393 409	CI LI ATA (Roxb)
T60	Habitat 303 318	open grasslands
T61	GeographicalLocation 372 377	India
T62	GeographicalLocation 381 386	Burma
T63	GeographicalLocation 186 191	Luzon
T64	GeographicalLocation 193 205	Ilocos Norte
T65	GeographicalLocation 207 217	Pangasinan
T66	GeographicalLocation 219 224	Rizal
T67	GeographicalLocation 168 174	Manila
T68	Taxon 63 86	ARUNDINELLA AGROSTOIDES
T69	Taxon 63 91	ARUNDINELLA AGROSTOIDES Trin
T70	Taxon 45 62	ARUNDINELLA Raddi
T71	Habitat 345 352	streams
T72	Taxon 811 840	ARUNDINELLA M I LI ACE A Nees
T73	Taxon 1083 1129	Arundinella hispida Hack, subsp. humilior Hack
T74	Taxon 1083 1124	Arundinella hispida Hack, subsp. humilior
T75	Person 1728 1734	Hackel
T76	Taxon 1690 1716	A. hispida (HBK) O. Kuntze
T77	Taxon 2396 2440	Arundinella setosa Trin. var. stricta Pilger
T78	Habitat 1602 1609	streams
