# Supplementary material for: COPIOUS: A gold standard corpus of named entities towards extracting species occurrence from biodiversity literature
Source: Biodivers Data J. 2019 Jan 22;(7):e29626. doi: 10.3897/BDJ.7.e29626 (PMC6351503; doi:10.3897/BDJ.7.e29626)
Supplement: Supplementary material 2 — Division for training named entity recognisers [file bdj-07-e29626-s002.zip › copious_published/dev/104421_English_33451418_1922-26..ann]

T1	GeographicalLocation 495 500	Leyte
T2	Habitat 580 586	forest
T3	Taxon 879 897	Liparis caespitosa
T4	Taxon 912 931	Malaxis aporophylla
T5	Taxon 971 991	Oberonia aporophylla
T6	Taxon 1155 1173	Liparis caespitosa
T7	Taxon 1240 1257	Liparis compressa
T8	Taxon 1331 1350	Oberonia cylindrica
T9	Taxon 1412 1428	Liparis disticha
T10	Taxon 1596 1615	Oberonia iridifolia
T11	Taxon 1673 1690	Liparis latifolia
T12	Taxon 1878 1894	Oberonia miniata
T13	TemporalExpression 1476 1480	1908
T14	TemporalExpression 1490 1494	1915
T15	Taxon 1538 1563	Malaxis iridifolia Reichb
T16	Taxon 1538 1556	Malaxis iridifolia
T17	Taxon 1878 1901	Oberonia miniata Lindl.
T18	Taxon 1596 1629	Oberonia iridifolia (Roxb) Lindl.
T19	Taxon 1673 1704	Liparis latifolia (Blume) Lindl
T20	Taxon 1797 1821	Malaxis macgregorii Ames
T21	Taxon 1797 1816	Malaxis macgregorii
T22	Taxon 1706 1730	Malaxis longipedunculata
T23	Taxon 1706 1735	Malaxis longipedunculata Ames
T24	Taxon 42 60	MALAXIS RIZALENSIS
T25	GeographicalLocation 126 131	Luzon
T26	TemporalExpression 92 96	1911
T27	TemporalExpression 116 120	1915
T28	GeographicalLocation 133 138	Rizal
T29	Taxon 183 203	MALAXIS TAYLORI Ames
T30	Taxon 183 198	MALAXIS TAYLORI
T31	Taxon 42 65	MALAXIS RIZALENSIS Ames
T32	GeographicalLocation 224 232	Mindanao
T33	Taxon 269 288	MALAXIS UNCATA Ames
T34	GeographicalLocation 234 240	Agusan
T35	Taxon 269 283	MALAXIS UNCATA
T36	GeographicalLocation 349 354	Luzon
T37	GeographicalLocation 356 362	Laguna
T38	TemporalExpression 315 319	1911
T39	Taxon 397 418	MALAXIS WENZELII Ames
T40	Taxon 397 413	MALAXIS WENZELII
T41	GeographicalLocation 480 485	Panay
T42	GeographicalLocation 487 492	Capiz
T43	TemporalExpression 445 449	1913
T44	Taxon 612 635	MALAXIS WILLIAMSII Ames
T45	Taxon 612 630	MALAXIS WILLIAMSII
T46	TemporalExpression 645 649	1908
T47	GeographicalLocation 679 684	Luzon
T48	GeographicalLocation 686 693	Benguet
T49	GeographicalLocation 717 723	Baguio
T50	Taxon 756 777	Malaxis anceps Reichb
T51	Taxon 756 770	Malaxis anceps
T52	TemporalExpression 799 803	1861
T53	Taxon 833 859	Malaxis angustifolia Blume
T54	Taxon 833 853	Malaxis angustifolia
T55	Taxon 879 910	Liparis caespitosa (Thou) Lindl
T56	Taxon 912 938	Malaxis aporophylla Reichb
T57	Taxon 971 999	Oberonia aporophylla Reichb.
T58	Taxon 809 831	Oberonia anceps Lindl
T59	Taxon 810 825	Oberonia anceps
T60	Taxon 1002 1021	Malaxis biloba Ames
T61	Taxon 1002 1016	Malaxis biloba
T62	TemporalExpression 960 964	1861
T63	TemporalExpression 1031 1035	1908
T64	TemporalExpression 1045 1049	1915
T65	Taxon 1099 1122	Malaxis caespitosa Thou
T66	Taxon 1099 1117	Malaxis caespitosa
T67	Taxon 1155 1186	Liparis caespitosa (Thou) Lindl
T68	Taxon 1188 1211	Malaxis compressa Blume
T69	Taxon 1188 1205	Malaxis compressa
T70	Taxon 1273 1299	Malaxis cylindrica Reichb.
T71	Taxon 1273 1291	Malaxis cylindrica
T72	Taxon 1240 1272	Liparis compressa (Blume) Lindl.
T73	Taxon 1331 1356	Oberonia cylindrica Lindl
T74	Taxon 1358 1379	Malaxis disticha Thou
T75	Taxon 1358 1374	Malaxis disticha
T76	Taxon 1412 1441	Liparis disticha (Thou) Lindl
T77	Taxon 1443 1466	Malaxis flavescens Ames
T78	Taxon 1443 1461	Malaxis flavescens
T79	Taxon 1512 1536	Malaxis bataanensis Ames
T80	Taxon 1512 1531	Malaxis bataanensis
T81	Taxon 1823 1846	Malaxis miniata Reichb.
T82	Taxon 1823 1838	Malaxis miniata
