# Supplementary material for: COPIOUS: A gold standard corpus of named entities towards extracting species occurrence from biodiversity literature
Source: Biodivers Data J. 2019 Jan 22;(7):e29626. doi: 10.3897/BDJ.7.e29626 (PMC6351503; doi:10.3897/BDJ.7.e29626)
Supplement: Supplementary material 2 — Division for training named entity recognisers [file bdj-07-e29626-s002.zip › copious_published/dev/104421_English_33451569_1922-26..ann]

T1	Taxon 23 47	Sarcopodium cymbidioides
T2	Taxon 124 145	Dendrobium acuminatum
T3	Taxon 153 171	Sarcopodium lyonii
T4	Taxon 311 329	Sarcopodium stella
T5	Taxon 712 732	Dendrobium distichum
T6	Taxon 981 1001	Stauropsis batemanii
T7	Taxon 1040 1049	batemanni
T8	Taxon 1211 1231	Phalaenopsis pallens
T9	Taxon 1263 1288	Stauropsis philippinensis
T10	Taxon 1499 1518	Stauropsis violacea
T11	Taxon 1565 1588	Stenorhynchus vaginatus
T12	Taxon 1786 1799	Tainia elmeri
T13	Taxon 1848 1865	Ascotainia elmeri
T14	Taxon 1872 1887	Tainia inamoena
T15	Taxon 1928 1945	Ascotainia elmeri
T16	Taxon 1985 2009	Trichotosia binabayensis
T17	Taxon 2074 2091	Eria binabayensis
T18	Taxon 2098 2125	Trichotosia fastigiatifolia
T19	Taxon 2188 2207	Eria fastigatifolia
T20	Taxon 2214 2237	Trichotosia halconensis
T21	Taxon 23 54	Sarcopodium cymbidioides Kranzl
T22	Taxon 124 151	Dendrobium acuminatum Rolfe
T23	Taxon 153 177	Sarcopodium lyonii Rolfe
T24	Taxon 734 739	Presl
T25	Taxon 809 831	Cordula philippinensis
T26	Taxon 833 842	Reichb. f
T27	Taxon 851 882	Stauroglottis equestris Schauer
T28	Taxon 851 874	Stauroglottis equestris
T29	TemporalExpression 886 889	Nov
T30	TemporalExpression 476 490	November, 1910
T31	Taxon 557 581	Dendrobium stella-silvae
T32	Taxon 605 623	Schizmoceras Presl
T33	Taxon 644 665	Schizmoceras disticha
T34	Taxon 752 775	Selenipedium laevigatum
T35	Taxon 937 959	Phalaenopsis equestris
T36	Taxon 961 968	Schauer
T37	Taxon 981 1009	Stauropsis batemanii Nichols
T38	Taxon 1095 1120	Stauropsis pallens Reichb
T39	Taxon 1095 1113	Stauropsis pallens
T40	TemporalExpression 1147 1151	1860
T41	Taxon 1053 1077	Vandopsis lissochiloides
T42	Taxon 1079 1086	Gaudich
T43	Taxon 1211 1239	Phalaenopsis pallens (Lindl)
T44	Taxon 1263 1295	Stauropsis philippinensis Reichb
T45	Taxon 1463 1491	Trichoglottis philippinensis
T46	Taxon 1463 1498	Trichoglottis philippinensis Lindl.
T47	Taxon 1499 1525	Stauropsis violacea Reichb
T48	Taxon 1565 1595	Stenorhynchus vaginatus Spreng
T49	Taxon 1671 1691	Synptera subviolacea
T50	Taxon 1671 1698	Synptera subviolacea Llanos
T51	Taxon 1786 1804	Tainia elmeri Ames
T52	Taxon 1872 1894	Tainia inamoena Kranzl
T53	Taxon 1848 1870	Ascotainia elmeri Ames
T54	Taxon 1928 1950	Ascotainia elmeri Ames
T55	Taxon 1985 2016	Trichotosia binabayensis Kranzl
T56	Taxon 2074 2096	Eria binabayensis Ames
T57	Taxon 2098 2132	Trichotosia fastigiatifolia Kranzl
T58	Taxon 2188 2212	Eria fastigatifolia Ames
T59	Taxon 2214 2244	Trichotosia halconensis Kranzl
T60	Taxon 2301 2317	Eria halconensis
T61	Taxon 2301 2322	Eria halconensis Ames
T62	TemporalExpression 2062 2066	1911
T63	TemporalExpression 2177 2181	1911
T64	TemporalExpression 2290 2294	1911
