# Supplementary material for: COPIOUS: A gold standard corpus of named entities towards extracting species occurrence from biodiversity literature
Source: Biodivers Data J. 2019 Jan 22;(7):e29626. doi: 10.3897/BDJ.7.e29626 (PMC6351503; doi:10.3897/BDJ.7.e29626)
Supplement: Supplementary material 2 — Division for training named entity recognisers [file bdj-07-e29626-s002.zip › copious_published/dev/104481_English_33474555_1822.ann]

T1	Taxon 12 16	Mina
T2	Taxon 21 31	Hill Moina
T3	Taxon 1304 1313	Blackbird
T4	GeographicalLocation 789 803	Isle of Hainan
T5	GeographicalLocation 808 812	Asia
T6	Taxon 871 882	BALD GRAKLE
T7	Taxon 884 897	Gracula calva
T8	Taxon 767 774	Jackdaw
T9	GeographicalLocation 60 65	China
T10	Taxon 133 139	Lefkoa
T11	GeographicalLocation 237 243	Canton
T12	GeographicalLocation 281 285	Java
T13	Person 341 352	M. Temminck
T14	Taxon 393 400	Gracula
T15	Taxon 405 412	Mainate
T16	Taxon 431 443	Minor Grakle
T17	Taxon 468 482	Mainatus major
T18	Taxon 1002 1027	Merula calva Philippensis
T19	Taxon 1002 1033	Merula calva Philippensis, Bris
T20	Taxon 884 902	Gracula calva, Ind
