# Supplementary material for: COPIOUS: A gold standard corpus of named entities towards extracting species occurrence from biodiversity literature
Source: Biodivers Data J. 2019 Jan 22;(7):e29626. doi: 10.3897/BDJ.7.e29626 (PMC6351503; doi:10.3897/BDJ.7.e29626)
Supplement: Supplementary material 2 — Division for training named entity recognisers [file bdj-07-e29626-s002.zip › copious_published/dev/104481_English_33474717_1822.ann]

T1	GeographicalLocation 1201 1209	Mindanao
T2	GeographicalLocation 1222 1240	Philippine Islands
T3	GeographicalLocation 1336 1344	Mindanao
T4	Taxon 4 10	cuckow
T5	Taxon 469 473	bird
T6	Taxon 308 312	bird
T7	Taxon 603 608	birds
T8	Taxon 736 740	bird
T9	Habitat 789 795	rivers
T10	Taxon 1107 1119	grasshoppers
T11	Taxon 1148 1159	butterflies
T12	Taxon 1285 1300	European Cuckow
T13	Taxon 1306 1326	Eastern Black Cuckow
T14	GeographicalLocation 1469 1473	Java
T15	Taxon 1500 1504	Tuhu
T16	Taxon 1521 1526	Chule
T17	GeographicalLocation 1547 1558	New-holland
T18	GeographicalLocation 746 758	Swartedooren
T19	Person 711 721	Levaillant
T20	GeographicalLocation 764 771	Kausssi
