# Supplementary material for: COPIOUS: A gold standard corpus of named entities towards extracting species occurrence from biodiversity literature
Source: Biodivers Data J. 2019 Jan 22;(7):e29626. doi: 10.3897/BDJ.7.e29626 (PMC6351503; doi:10.3897/BDJ.7.e29626)
Supplement: Supplementary material 2 — Division for training named entity recognisers [file bdj-07-e29626-s002.zip › copious_published/dev/104481_English_33474717_1822.txt]

284 cuckow.
behind, back, scapulars, rump, and upper wing and tail coverts, greenish black, spotted and marked with white, appearing gilded brown in some lights ; the under parts, from the chin, marbled with dusky, on a white ground, most conspicuous on the chin and throat ; the tail half the length of the bird, and cuneiform ; the two middle feathers, and outer webs of the others, marked with ten or twelve pale, rufous, curved bands ; legs yellow brown.
The young bird is a trifle smaller, and though much the same as to general colour, wants the rufous tinge on the crown of the head ; many young birds are light rufous, where the adult is marked with white, and the ground colour dull greenish brown.
M. Levaillant met with this bird near Swartedooren, and Kausssi, which are rapid rivers in the little Namaqua's Country; but it being at a season after they had bred, he can give no account of the eggs, or of the note; it is, however, certain, that in the five specimens which were obtained, no signs whatever appeared of their having sit on the eggs in a nest ; said to feed on insects, especially grasshoppers, caterpillars, and pupae of butterflies.
According to M. Brisson, it is found at Mindanao, one of the Philippine Islands ; at first sight might be taken for a young European Cuckow.
The Eastern Black Cuckow, and the Mindanao Species, are found to be the two sexes of one and the same bird, of which the former is the male  these are not uncommon in Java, where the male is called Tuhu, and the female Chule ; are also found in New-holland, as a pair of them from thence are in the Museum of the Linnaean Society.
