# Supplementary material for: COPIOUS: A gold standard corpus of named entities towards extracting species occurrence from biodiversity literature
Source: Biodivers Data J. 2019 Jan 22;(7):e29626. doi: 10.3897/BDJ.7.e29626 (PMC6351503; doi:10.3897/BDJ.7.e29626)
Supplement: Supplementary material 2 — Division for training named entity recognisers [file bdj-07-e29626-s002.zip › copious_published/dev/107004_English_78294_34354169_1912.ann]

T1	GeographicalLocation 15 33	PHILIPPINE ISLANDS
T2	Taxon 38 56	Myotis macrotarsus
T3	Taxon 77 100	Vespertilio macrotarsus
T4	Taxon 162 180	Myotis macrotarsus
T5	GeographicalLocation 130 136	London
T6	GeographicalLocation 207 213	London
T7	GeographicalLocation 248 266	Philippine Islands
T8	GeographicalLocation 268 273	Luzon
T9	GeographicalLocation 285 292	Mindoro
T10	Taxon 308 325	PIPISTRELLUS Kaup
T11	GeographicalLocation 333 350	Pipistrellus Kaup
T12	Taxon 428 452	Vespertilio pipistrellus
T13	Taxon 428 461	Vespertilio pipistrellus Schreber
T14	Taxon 485 491	Myotis
T15	Taxon 576 582	Myotis
T16	Taxon 634 657	Pipistrellus imbricatus
T17	Taxon 677 699	Vespertilio imbricatus
T18	Taxon 758 781	Pipistrellus imbricatus
T19	GeographicalLocation 808 814	London
T20	GeographicalLocation 725 729	Java
T21	GeographicalLocation 849 853	Java
T22	GeographicalLocation 855 860	Luzon
T23	Taxon 871 893	Pipistrellus irretitus
T24	Taxon 910 931	Vespertilio irretitus
T25	Taxon 979 998	Vespertilio vieyeni
T26	GeographicalLocation 1027 1033	London
T27	GeographicalLocation 1062 1080	Philippine Islands
T28	GeographicalLocation 1099 1112	Chusan Island
T29	GeographicalLocation 1114 1119	China
T30	GeographicalLocation 1121 1126	Luzon
T31	Taxon 1136 1155	Pipistrellus tenuis
T32	Taxon 1174 1192	Vespertilio tenuis
T33	GeographicalLocation 1245 1249	Java
T34	GeographicalLocation 1254 1261	Sumatra
T35	GeographicalLocation 1266 1274	Mindanao
T36	Taxon 1292 1311	TYLONYCTERIS Peters
T37	Taxon 1319 1338	Tylonycteris Peters
T38	Taxon 1390 1410	Vespertilio pachypus
T39	Taxon 1432 1436	bats
T40	Taxon 1625 1646	Tylonycteris pachypus
T41	Taxon 1665 1685	Vespertilio pachypus
T42	Taxon 1726 1747	Tylonycteris pachypus
T43	GeographicalLocation 1815 1819	Java
T44	GeographicalLocation 1824 1831	Sumatra
T45	GeographicalLocation 1833 1837	Cebu
T46	GeographicalLocation 1848 1853	Luzon
T47	GeographicalLocation 1865 1873	Mindanao
T48	GeographicalLocation 1886 1892	Negros
T49	Taxon 38 69	Myotis macrotarsus (Waterhouse)
T50	Taxon 77 111	Vespertilio macrotarsus Waterhouse
T51	Taxon 162 187	Myotis macrotarsus Thomas
T52	Taxon 634 669	Pipistrellus imbricatus (Horsfield)
T53	Taxon 677 709	Vespertilio imbricatus Horsfield
T54	Taxon 758 788	Pipistrellus imbricatus Thomas
T55	Taxon 871 902	Pipistrellus irretitus (Cantor)
T56	Taxon 910 938	Vespertilio irretitus Cantor
T57	Taxon 979 1009	Vespertilio vieyeni Waterhouse
T58	Taxon 1136 1166	Pipistrellus tenuis (Temminck)
T59	Taxon 1174 1201	Vespertilio tenuis Temminck
T60	Taxon 1319 1347	Tylonycteris Peters, Monatsb
T61	Taxon 1390 1419	Vespertilio pachypus Temminck
T62	Taxon 1625 1657	Tylonycteris pachypus (Temminck)
T63	Taxon 1665 1694	Vespertilio pachypus Temminck
T64	Taxon 1726 1754	Tylonycteris pachypus Peters
