# Supplementary material for: COPIOUS: A gold standard corpus of named entities towards extracting species occurrence from biodiversity literature
Source: Biodivers Data J. 2019 Jan 22;(7):e29626. doi: 10.3897/BDJ.7.e29626 (PMC6351503; doi:10.3897/BDJ.7.e29626)
Supplement: Supplementary material 2 — Division for training named entity recognisers [file bdj-07-e29626-s002.zip › copious_published/dev/107004_English_78294_34354169_1912.txt]

MAMMALS OF THE PHILIPPINE ISLANDS.
17
Myotis macrotarsus (Waterhouse).
1845.
Vespertilio macrotarsus Waterhouse, Proc.
Zool.
Soc.
London.
(1345), 3, April.
1904.
Myotis macrotarsus Thomas, Trans.
Zool.
Soc.
London, 14, pt.
6, 385.
Type locality.
— Philippine Islands.
Luzon (Thomas) ; Mindoro (Elera).
Genus PIPISTRELLUS Kaup.
1829.
Pipistrellus Kaup, Sklzzirte Entwick-gesch. u. Natural.
Syst. d. Europ.
Thierw, 1, 98.
Type.
— Vespertilio pipistrellus Schreber.
Externally much as in Myotis; ear usually shorter and broader, and tragus less acutely pointed; teeth, 34 (38 in Myotis).
Size small; head and body, 40 to 45 millimeters.
Pipistrellus imbricatus (Horsfield).
1824.
Vespertilio imbricatus Horsfield, Zool.
Res. in Java (pages not
numbered).
1898.
Pipistrellus imbricatus Thomas, Trans.
Zool.
Soc.
London, 14,
pt.
6, 385.
Type locality.
— Java.
Luzon (Thomas).
Pipistrellus irretitus (Cantor).
1842.
Vespertilio irretitus Cantor, Ann. and Mag.
Nat.
Hist, 9, 481.
1845.
Vespertilio vieyeni Waterhouse, Proc.
Zool Soc.
London, Jan. 14, (1845), 3, April (Philippine Islands)
Type locality.
— Chusan Island, China.
Luzon (Elera).
Pipistrellus tenuis (Temminck).
1841.
Vespertilio tenuis Temminck, Monog. des Mamm, 2, 229.
Type locality.
— Java and Sumatra.
() Mindanao (Hoffman).
Genus TYLONYCTERIS Peters.
1872.
Tylonycteris Peters, Monatsb.
Konigl.
Preuss.
Akad.
Wiss, 703.
Type.
— Vespertilio pachypus Temminck.
Very small bats (head and body about 40 millimeters; tail about 25) with head greatly flattened (depth of brain case barely one-half of mastoid width); ears normal, with small tragus; color golden-brown.
Tylonycteris pachypus (Temminck).
1841.
Vespertilio pachypus Temminck, Monog. de Mamm, 2, 217.
1872.
Tylonycteris pachypus Peters, Monatsb.
Konigl.
Preuss.
Akad.
Wiss, 704.
Type locality.
— Java and Sumatra.
Cebu (Elera) ; Luzon (Dobson) ; Mindanao (Hoffman) ; Negros (Elera).
