# Supplementary material for: COPIOUS: A gold standard corpus of named entities towards extracting species occurrence from biodiversity literature
Source: Biodivers Data J. 2019 Jan 22;(7):e29626. doi: 10.3897/BDJ.7.e29626 (PMC6351503; doi:10.3897/BDJ.7.e29626)
Supplement: Supplementary material 2 — Division for training named entity recognisers [file bdj-07-e29626-s002.zip › copious_published/dev/107004_English_78294_34354170_1912.ann]

T1	GeographicalLocation 1979 1984	Luzon
T2	Taxon 45 62	Scotophilus Leach
T3	Taxon 20 37	SCOTOPHILUS Leach
T4	GeographicalLocation 82 88	London
T5	Taxon 106 124	Scotophilus kuhlii
T6	Taxon 106 130	Scotophilus kuhlii Leach
T7	Taxon 451 473	Scotophilus temminckii
T8	Taxon 493 515	Vespertilio temminckii
T9	Taxon 574 596	Scotophihis temminckii
T10	GeographicalLocation 648 652	Java
T11	GeographicalLocation 654 659	Luzon
T12	GeographicalLocation 671 677	Negros
T13	GeographicalLocation 688 693	Panay
T14	Taxon 710 731	MINIOPTERUS Bonaparte
T15	Taxon 739 760	Miniopterus Bonaparte
T16	Taxon 813 832	Vespertilio ursinii
T17	Taxon 813 842	Vespertilio ursinii BONAPARTE
T18	Taxon 1080 1101	Miniopterus australis
T19	Taxon 1115 1136	Miniopterus australis
T20	GeographicalLocation 1161 1167	London
T21	GeographicalLocation 1198 1207	Australia
T22	GeographicalLocation 1209 1214	Luzon
T23	Taxon 1225 1246	Iminlopterus pusillus
T24	Taxon 1261 1281	Miniopterus pusillus
T25	GeographicalLocation 1336 1341	India
T26	GeographicalLocation 1345 1363	Philippine Islands
T27	GeographicalLocation 1365 1370	Luzon
T28	GeographicalLocation 1382 1390	Mindanao
T29	Taxon 1402 1428	Iviinlopterus schreibersii
T30	Taxon 1443 1467	Vespertilio schreibersii
T31	Taxon 1527 1551	Miniopterus schreibersii
T32	Taxon 1604 1629	Vespertilio eschscholtzii
T33	GeographicalLocation 1659 1665	London
T34	GeographicalLocation 1694 1712	Philippine Islands
T35	GeographicalLocation 1731 1738	Hungary
T36	GeographicalLocation 1740 1745	Luzon
T37	GeographicalLocation 1757 1762	Samar
T38	Taxon 1774 1794	Miniopterus tibialis
T39	Taxon 1810 1830	Vespertilio tibialis
T40	GeographicalLocation 1855 1861	London
T41	Taxon 1881 1901	Miniopterus tibialis
T42	GeographicalLocation 1970 1977	Amboyna
T43	Taxon 451 485	Scotophilus temminckii (Horsfield)
T44	Taxon 574 601	Scotophihis temminckii GRAY
T45	Taxon 493 525	Vespertilio temminckii Horsfield
T46	Taxon 1080 1107	Miniopterus australis Tomes
T47	Taxon 1115 1142	Miniopterus australis Tomes
T48	Taxon 1225 1253	Iminlopterus pusillus Dobson
T49	Taxon 1261 1288	Miniopterus pusillus DOBSON
T50	Taxon 1527 1575	Miniopterus schreibersii, Keyserling and Blasius
T51	Taxon 1604 1640	Vespertilio eschscholtzii Waterhouse
T52	Taxon 1774 1802	Miniopterus tibialis (Tomes)
T53	Taxon 1810 1836	Vespertilio tibialis Tomes
T54	Taxon 1881 1908	Miniopterus tibialis Dobson
T55	Taxon 1402 1435	Iviinlopterus schreibersii (Kuhl)
T56	Taxon 1443 1472	Vespertilio schreibersii Kuhl
T57	Taxon 45 69	Scotophilus Leach, Trans
T58	Taxon 493 531	Vespertilio temminckii Horsfield, Zool
T59	GeographicalLocation 541 545	Java
T60	Taxon 1115 1148	Miniopterus australis Tomes, Proc
T61	Taxon 1261 1295	Miniopterus pusillus DOBSON, Monog
