# Supplementary material for: COPIOUS: A gold standard corpus of named entities towards extracting species occurrence from biodiversity literature
Source: Biodivers Data J. 2019 Jan 22;(7):e29626. doi: 10.3897/BDJ.7.e29626 (PMC6351503; doi:10.3897/BDJ.7.e29626)
Supplement: Supplementary material 2 — Division for training named entity recognisers [file bdj-07-e29626-s002.zip › copious_published/dev/107004_English_78294_34354170_1912.txt]

18 HOLLISTER.
Genus SCOTOPHILUS Leach.
1821.
Scotophilus Leach, Trans.
Linn.
Soc.
London, 13, 69.
Type.
— Scotophilus kuhlii Leach.
Medium-sized bats (single Philippine species with head and body about 75 millimeters; tail about 50) varying in color from olive-brown. to rich chestnut.
Ears rather small with long, sharply-pointed tragus.
Wing membrane attached to side of foot near base, of toes.
Wing and interfemoral membrane entirely naked above,
Scotophilus temminckii (Horsfield).
1824.
Vespertilio temminckii Horsfield, Zool.
Res. in Java (pages not
numbered).
1838.
Scotophihis temminckii GRAY, Mag.
Zool. and Bot, 2, 497.
Type locality.
— Java.
Luzon (Peters) ; Negros (Elera) ; Panay (Elliot).
Genus MINIOPTERUS Bonaparte.
1837.
Miniopterus Bonaparte, Iconogr. della Fauna Italica, 1, fasc.
XX.
Type.
— Vespertilio ursinii BONAPARTE. schreibersii KIHL.
Tail as long as head and body, wholly contained within the interfemoral membrane; ears small; tragus high, slender, slightly curved forward at tip; nostrils simple.
Color variable.
Head and body 45 to 60 millimeters.
Miniopterus australis Tomes.
1858.
Miniopterus australis Tomes, Proc.
Zool.
Soc.
London (1858), 125.
Type locality.
— Australia.
Luzon (Peters).
Iminlopterus pusillus Dobson.
1876.
Miniopterus pusillus DOBSON, Monog.
Asiatic Chiropt, 162.
Type locality.
— India or Philippine Islands.
Luzon (Thomas) ; Mindanao (Hoffman).
Iviinlopterus schreibersii (Kuhl).
1819.
Vespertilio schreibersii Kuhl, Neue Ann. der Gesell.
Wetterau,
1, pt.
2, 185.
1840.
Miniopterus schreibersii, Keyserling and Blasius, Wirbelth.
Europ, 45.
1845.
Vespertilio eschscholtzii Waterhouse, Proc.
Zool.
Soc.
London,
Jan 14, (1845), 3, April.
(Philippine Islands)
Type locality.
— Hungary.
Luzon (Peters) ; Samar (Sanchez).
Miniopterus tibialis (Tomes).
1858.
Vespertilio tibialis Tomes, Proc.
Zool.
Soc.
London (1858),
126.
1878.
Miniopterus tibialis Dobson, Cat.
Chiropt.
Brit.
Mus, 348, in
synonymy.
Type locality.
— Amboyna.
Luzon (Matschie).
