# Supplementary material for: COPIOUS: A gold standard corpus of named entities towards extracting species occurrence from biodiversity literature
Source: Biodivers Data J. 2019 Jan 22;(7):e29626. doi: 10.3897/BDJ.7.e29626 (PMC6351503; doi:10.3897/BDJ.7.e29626)
Supplement: Supplementary material 2 — Division for training named entity recognisers [file bdj-07-e29626-s002.zip › copious_published/dev/107004_English_78294_34354175_1912.ann]

T1	GeographicalLocation 363 370	Palawan
T2	GeographicalLocation 1140 1158	Calamianes Islands
T3	GeographicalLocation 1160 1170	Calamianes
T4	GeographicalLocation 1379 1390	Philippines
T5	GeographicalLocation 15 33	PHILIPPINE ISLANDS
T6	Taxon 44 62	ARCTICTIS Temminck
T7	Taxon 70 88	Arctictis Temminck
T8	Taxon 70 94	Arctictis Temminck, Prop
T9	Taxon 162 169	Viverra
T10	Taxon 173 190	binturong Raffles
T11	Taxon 196 205	binturong
T12	Taxon 406 422	Arctictis whitei
T13	Taxon 406 428	Arctictis whitei Allen
T14	Taxon 436 456	Actitis (sic) whitei
T15	Taxon 436 462	Actitis (sic) whitei Allen
T16	Taxon 436 468	Actitis (sic) whitei Allen, Bull
T17	GeographicalLocation 527 533	Iwahig
T18	GeographicalLocation 535 542	Palawan
T19	GeographicalLocation 544 551	Palawan
T20	Taxon 567 596	IV1UNG0S Geoff roy and Cuvier
T21	Taxon 604 630	Mungos Geoffroy and Cuvier
T22	Taxon 604 635	Mungos Geoffroy and Cuvier, Mag
T23	Taxon 661 675	Viverra mungos
T24	Taxon 661 682	Viverra mungos Gmelin
T25	Taxon 684 693	Mongooses
T26	Taxon 866 884	Iviungos palawanus
T27	Taxon 866 890	Iviungos palawanus Allen
T28	Taxon 898 914	Mungos palawanus
T29	Taxon 898 920	Mungos palawanus Allen
T30	Taxon 898 926	Mungos palawanus Allen, Bull
T31	GeographicalLocation 985 991	Iwahig
T32	GeographicalLocation 993 1000	Palawan
T33	GeographicalLocation 1002 1009	Palawan
T34	Taxon 1019 1032	Mungos parvus
T35	Taxon 1019 1042	Mungos parvus (Jentink)
T36	Taxon 1050 1066	Herpestes parvus
T37	Taxon 1050 1074	Herpestes parvus Jentink
T38	Person 1087 1093	Leyden
T39	Taxon 1189 1194	FELID
T40	Taxon 1202 1216	FELIS Linnaeus
T41	Taxon 1224 1238	Felis LINNAEUS
T42	Taxon 1224 1244	Felis LINNAEUS, Syst
T43	Taxon 1273 1284	Felts catus
T44	Taxon 1285 1291	LLNNUS
T45	Taxon 1419 1437	feral domestic cat
T46	Taxon 1505 1517	domestic cat
