# Supplementary material for: COPIOUS: A gold standard corpus of named entities towards extracting species occurrence from biodiversity literature
Source: Biodivers Data J. 2019 Jan 22;(7):e29626. doi: 10.3897/BDJ.7.e29626 (PMC6351503; doi:10.3897/BDJ.7.e29626)
Supplement: Supplementary material 2 — Division for training named entity recognisers [file bdj-07-e29626-s002.zip › copious_published/dev/107004_English_78294_34354176_1912.ann]

T1	Taxon 43 61	Felis catus LINNUS
T2	Taxon 647 669	Nannosciurus concinnus
T3	Taxon 908 930	Nannosciurus samaricus
T4	Taxon 945 967	Nannosciurus samaricus
T5	Taxon 1351 1368	Sciurus albicauda
T6	Taxon 1385 1402	Sciurus albicauda
T7	Taxon 1536 1547	Felis catus
T8	Taxon 14 35	Pel is catus Linnseus
T9	Taxon 14 26	Pel is catus
T10	Taxon 43 54	Felis catus
T11	Taxon 43 67	Felis catus LINNUS, Syst
T12	GeographicalLocation 105 111	Sweden
T13	GeographicalLocation 113 118	Luzon
T14	Taxon 136 148	Felis minuta
T15	Taxon 136 157	Felis minuta Temminck
T16	Taxon 165 177	Felis minuta
T17	Taxon 165 186	Felis minuta Temminck
T18	GeographicalLocation 231 235	Java
T19	GeographicalLocation 237 247	Calamianes
T20	GeographicalLocation 260 264	Cebu
T21	GeographicalLocation 276 282	Negros
T22	GeographicalLocation 294 301	Palawan
T23	GeographicalLocation 312 317	Panay
T24	Taxon 334 342	RODENTIA
T25	Taxon 351 358	SCIURID
T26	Taxon 366 390	NANNOSCIURUS Trouessart.
T27	Taxon 397 420	Nannosciurus TROUESSART
T28	Taxon 473 490	Sciurus melanotis
T29	Taxon 473 510	Sciurus melanotis Muller and Schlegel
T30	Taxon 647 678	Nannosciurus concinnus (Thomas)
T31	Taxon 686 703	Sciurus concinnus
T32	Taxon 686 710	Sciurus concinnus Thomas
T33	Taxon 686 724	Sciurus concinnus Thomas, Ann. and Mag
T34	Taxon 755 777	Nannosciurus concinnus
T35	Taxon 755 783	Nannosciurus concinnus Major
T36	Taxon 755 789	Nannosciurus concinnus Major, Proc
T37	GeographicalLocation 840 847	Isabela
T38	GeographicalLocation 849 856	Basilan
T39	GeographicalLocation 858 865	Basilan
T40	GeographicalLocation 877 885	Mindanao
T41	Taxon 908 937	Nannosciurus samaricus Thomas
T42	Taxon 945 974	Nannosciurus samaricus Thomas
T43	GeographicalLocation 1001 1007	London
T44	TemporalExpression 1013 1026	June 15, 1897
T45	GeographicalLocation 1054 1059	Samar
T46	GeographicalLocation 1061 1066	Samar
T47	Taxon 1083 1099	SCIURUS Linnaeus
T48	Taxon 1107 1123	Sciurus LINNFEUS
T49	Taxon 1107 1130	Sciurus LINNFEUS, Syst.
T50	Taxon 1158 1174	Sciurus vulgaris
T51	Taxon 1158 1183	Sciurus vulgaris Linnaeus
T52	Taxon 1351 1377	Sciurus albicauda Matschie
T53	Taxon 1385 1411	Sciurus albicauda Matschie
T54	Taxon 1385 1421	Sciurus albicauda Matschie, Sitz-ber
T55	Person 1433 1447	Freunde Berlin
T56	GeographicalLocation 1489 1495	Culion
T57	GeographicalLocation 1497 1503	Culion
T58	Taxon 1556 1568	domestic cat
