# Supplementary material for: COPIOUS: A gold standard corpus of named entities towards extracting species occurrence from biodiversity literature
Source: Biodivers Data J. 2019 Jan 22;(7):e29626. doi: 10.3897/BDJ.7.e29626 (PMC6351503; doi:10.3897/BDJ.7.e29626)
Supplement: Supplementary material 2 — Division for training named entity recognisers [file bdj-07-e29626-s002.zip › copious_published/dev/107004_English_78294_34354176_1912.txt]

24 HOLLISTER.
Pel is catus Linnseus.
1758. Felis catus LINNUS, Syst. Nat, 10 ed, 1, 42"
Type locality. — Sweden. Luzon, feral (Thomas).
Felis minuta Temminck.
1827. Felis minuta Temminck, Monogr. des Mamm, 1, 130. Type locality. — Java. Calamianes (Sanchez) ; Cebu (Thomas) ; Negros (Thomas) ; Palawan (Allen) ; Panay (Thomas).
Order RODENTIA. Family SCIURID.
Genus NANNOSCIURUS Trouessart.
1880. Nannosciurus TROUESSART, Le Naturaliste, 2, No. 37, 292, October 1. Type. — Sciurus melanotis Muller and Schlegel.
Very small squirrels; not much larger than mice. Head and body about 115 millimeters, tail vertebrae about 72. General color brownish.
Nannosciurus concinnus (Thomas).
1888. Sciurus concinnus Thomas, Ann. and Mag. Nat. Hist, VI,
2, 407. 1893. Nannosciurus concinnus Major, Proc. Zool. Soc. London, (1893), 189.
Type locality. — Isabela, Basilan. Basilan (Thomas) ; Mindanao (Bourns & Worcester).
Nannosciurus samaricus Thomas.
1897. Nannosciurus samaricus Thomas, Minutes Proc. Zool. Soc. London, for June 15, 1897, June 19.
Type locality. — Samar. Samar (Thomas).
Genus SCIURUS Linnaeus.
1758. Sciurus LINNFEUS, Syst. Nat, 10 ed, 1, 63. Type. — Sciurus vulgaris Linnaeus.
Squirrels. Philippine species all relatively small. Coloration variable, some plain brownish-gray, not conspicuously marked, others with brilliant tails and bellies.
Sciurus albicauda Matschie.
1898. Sciurus albicauda Matschie, Sitz-ber. Ges. Nat. Freunde Berlin (1898), No. 5, 42, May.
Type locality. — Culion. Culion (Matschie).
For use of the name Felis catus for the domestic cat see Pocock, Proc. Zool Soc. London (1907), 149.
