# Supplementary material for: COPIOUS: A gold standard corpus of named entities towards extracting species occurrence from biodiversity literature
Source: Biodivers Data J. 2019 Jan 22;(7):e29626. doi: 10.3897/BDJ.7.e29626 (PMC6351503; doi:10.3897/BDJ.7.e29626)
Supplement: Supplementary material 2 — Division for training named entity recognisers [file bdj-07-e29626-s002.zip › copious_published/dev/107004_English_78294_34354179_1912.ann]

T1	Taxon 130 150	Chrotomys whiteheadi
T2	Taxon 411 431	Chrotomys whiteheadi
T3	Taxon 636 657	Rhynchomys soricoides
T4	Taxon 911 932	Rhynchomys soricoides
T5	Taxon 947 968	Rhynchomys soricoides
T6	Taxon 1381 1398	Phlosomys cumingi
T7	Taxon 1424 1433	Phloeomys
T8	Taxon 1494 1511	Phloeomys cumingi
T9	Taxon 1555 1575	Phloeomys albayensis
T10	Taxon 1750 1768	Phloeomys pallidus
T11	Taxon 38 60	Genus CHROTOMYS Thomas
T12	Taxon 38 53	Genus CHROTOMYS
T13	TemporalExpression 62 66	1895
T14	Person 68 84	Chrotomys Thomas
T15	Taxon 130 157	Chrotomys whiteheadi Thomas
T16	Taxon 188 191	rat
T17	TemporalExpression 405 409	1895
T18	Taxon 411 438	Chrotomys whiteheadi Thomas
T19	GeographicalLocation 495 522	Highlands of northern Luzon
T20	GeographicalLocation 524 529	Luzon
T21	Taxon 540 563	Genus RHYNCHOMYS Thomas
T22	Taxon 540 556	Genus RHYNCHOMYS
T23	TemporalExpression 565 569	1895
T24	Taxon 636 664	Rhynchomys soricoides Thomas
T25	Taxon 681 684	rat
T26	Taxon 911 939	Rhynchomys soricoides Thomas
T27	GeographicalLocation 1032 1059	Highlands of northern Luzon
T28	GeographicalLocation 1061 1066	Luzon
T29	Taxon 1077 1092	Genus PHLCEOMYS
T30	Taxon 1077 1103	Genus PHLCEOMYS Waterhouse
T31	Taxon 1111 1130	Phlaomys Waterhouse
T32	Taxon 1111 1136	Phlaomys Waterhouse, Proc
T33	GeographicalLocation 1149 1155	London
T34	Taxon 1173 1184	Mus cumingi
T35	Taxon 1173 1195	Mus cumingi Waterhouse
T36	Taxon 1494 1516	Phloeomys cumingi GRAY
T37	Taxon 1555 1581	Phloeomys albayensis Elera
T38	TemporalExpression 1548 1552	1895
T39	GeographicalLocation 1645 1650	Luzon
T40	GeographicalLocation 1652 1657	Luzon
T41	GeographicalLocation 1673 1683	Marinduque
T42	GeographicalLocation 1695 1702	Mindoro
T43	Taxon 1716 1742	Phloeomys pallidus Nehring
T44	Taxon 1716 1734	Phloeomys pallidus
T45	Taxon 1750 1776	Phloeomys pallidus Nehring
T46	GeographicalLocation 1859 1864	Luzon
T47	GeographicalLocation 1876 1886	Marinduque
T48	GeographicalLocation 1852 1857	Luzon
T49	TemporalExpression 1826 1833	June 17
T50	GeographicalLocation 15 33	PHILIPPINE ISLANDS
T51	TemporalExpression 941 945	1895
T52	Taxon 947 975	Rhynchomys soricoides Thomas
T53	Taxon 1381 1411	Phlosomys cumingi (Waterhouse)
T54	GeographicalLocation 1472 1478	London
T55	TemporalExpression 1488 1492	1843
T56	TemporalExpression 1413 1417	1839
