# Supplementary material for: COPIOUS: A gold standard corpus of named entities towards extracting species occurrence from biodiversity literature
Source: Biodivers Data J. 2019 Jan 22;(7):e29626. doi: 10.3897/BDJ.7.e29626 (PMC6351503; doi:10.3897/BDJ.7.e29626)
Supplement: Supplementary material 2 — Division for training named entity recognisers [file bdj-07-e29626-s002.zip › copious_published/dev/107004_English_78294_34354179_1912.txt]

MAMMALS OP THE PHILIPPINE ISLANDS. 27
Genus CHROTOMYS Thomas.
1895. Chrotomys Thomas, Ann. and Mag. Nat. Hist, VI, 16, 161.
Type— Chrotomys whiteheadi Thomas.
About the size of the common rat, with much shorter tail.
Back prominently marked with one buff and two blackish
stripes, extending from between eyes to rump. Head and body,
196 millimeters; tail, 111; hind foot, 35.
Chrotomys whitehead! Thomas.
1895. Chrotomys whiteheadi Thomas, Ann. and Mag. Nat. Hist, VI, 16, 161. Tyve locality. — Highlands of northern Luzon. Luzon (Thomas).
Genus RHYNCHOMYS Thomas.
1895. Rhynchomys Thomas, Ann. and Mag. Nat. Hist, VI, 16, 160. Type. — Rhynchomys soricoides Thomas.
Size of common rat; fur thick, close, and velvety; muzzle greatly elongated; tail shorter than head and body, rat-like, scaly and thinly-haired; general color dark olivaceous-gray, extreme tip of tail usually white. Teeth very small; molars 22.
Rhynchomys soricoides Thomas.
1895. Rhynchomys soricoides Thomas, Ann. and Mag. Nat. Hist, VI, 16, 160.
Type locality. — Highlands of northern Luzon. Luzon (Thomas).
Genus PHLCEOMYS Waterhouse.
1839. Phlaomys Waterhouse, Proc. Zool. Soc. London, 7, 108. Type. — Mus cumingi Waterhouse.
Size large (head and body about 440 millimeters; tail about 350). Muzzle blunt; ears hairy externally; tail thickly haired. Incisor teeth very broad. Colors black, or black and white.
Phlosomys cumingi (Waterhouse).
1839. Mus (Phloeomys) cumingi Waterhouse, Proc. Zool. Soc. London, 7, 108. 1843. Phloeomys cumingi GRAY, List. Mamm. British Mus, 115. 1895.  Phloeomys albayensis Elera, Cat. Sist. Fauna Filip, 1, 21. (Nomen nudum)
Type locality. — Luzon. Luzon (Waterhouse) ; Marinduque (Steere) ; Mindoro (Trouessart)
Phloeomys pallidus Nehring.
1890. Phloeomys pallidus Nehring, Sitz-ber. Ges. Nat. Freunde Berlin, No. 6, 106, June 17.
Type locality. — Luzon. Luzon (Thomas) ; Marinduque (Thomas).
