# Supplementary material for: COPIOUS: A gold standard corpus of named entities towards extracting species occurrence from biodiversity literature
Source: Biodivers Data J. 2019 Jan 22;(7):e29626. doi: 10.3897/BDJ.7.e29626 (PMC6351503; doi:10.3897/BDJ.7.e29626)
Supplement: Supplementary material 2 — Division for training named entity recognisers [file bdj-07-e29626-s002.zip › copious_published/dev/107004_English_78294_34354180_1912.ann]

T1	Taxon 20 37	EPIMYS Trouessart
T2	Taxon 45 62	Epimys Trouessart
T3	Taxon 113 123	Mus rattus
T4	Taxon 113 132	Mus rattus Linnaeus
T5	Taxon 139 143	rats
T6	Taxon 262 272	Norway rat
T7	Taxon 355 359	Tail
T8	Taxon 410 416	Molars
T9	Taxon 469 487	Epimys albigularis
T10	Taxon 504 519	Mus albigularis
T11	GeographicalLocation 576 585	Mount Apo
T12	GeographicalLocation 587 595	Mindanao
T13	GeographicalLocation 611 619	Mindanao
T14	Taxon 630 643	Epimys calcis
T15	Taxon 661 674	Epimys calcis
T16	GeographicalLocation 748 763	Limestone Hills
T17	GeographicalLocation 770 779	Lime Kiln
T18	GeographicalLocation 781 787	Baguio
T19	GeographicalLocation 789 796	Benguet
T20	GeographicalLocation 798 803	Luzon
T21	GeographicalLocation 805 810	Luzon
T22	Taxon 824 836	Epimys datae
T23	GeographicalLocation 968 978	Mount Data
T24	GeographicalLocation 980 994	northern Luzon
T25	GeographicalLocation 996 1001	Luzon
T26	Taxon 1011 1027	Epimys ephippium
T27	Taxon 1045 1058	Mus ephippium
T28	Taxon 1104 1120	Epimys ephippium
T29	GeographicalLocation 1184 1191	Sumatra
T30	GeographicalLocation 1193 1200	Palawan
T31	Taxon 1215 1230	Epimys everetti
T32	Taxon 1249 1261	Mus everetti
T33	GeographicalLocation 1288 1294	London
T34	Taxon 1306 1321	Epimys everetti
T35	GeographicalLocation 1389 1407	Philippine Islands
T36	GeographicalLocation 1409 1414	Luzon
T37	GeographicalLocation 1430 1438	Mindanao
T38	Taxon 1448 1459	Epimys gala
T39	Taxon 1474 1485	Epimys gala
T40	GeographicalLocation 1553 1563	Alag River
T41	GeographicalLocation 1565 1572	Mindoro
T42	GeographicalLocation 1574 1581	Mindoro
T43	Taxon 1592 1606	Epimys kelleri
T44	Taxon 1623 1634	Mus kelleri
T45	GeographicalLocation 1691 1696	Davao
T46	GeographicalLocation 1698 1706	Mindanao
T47	GeographicalLocation 1708 1716	Mindanao
T48	Taxon 1045 1066	Mus ephippium JENTINK
T49	Taxon 630 653	Epimys calcis Hollister
T50	Taxon 661 684	Epimys calcis Hollister
T51	Taxon 1011 1037	Epimys ephippium (Jentink)
T52	Taxon 469 496	Epimys albigularis (Mearns)
T53	Taxon 1104 1125	Epimys ephippium LYON
T54	Taxon 1215 1241	Epimys everetti (Giinther)
T55	Taxon 1306 1328	Epimys everetti MILLER
T56	Taxon 1474 1492	Epimys gala Miller
T57	Taxon 1448 1466	Epimys gala Miller
T58	Taxon 1623 1641	Mus kelleri MEARNS
T59	Taxon 1592 1615	Epimys kelleri (Mearns)
T60	Taxon 45 68	Epimys Trouessart, Bull
T61	Taxon 504 526	Mus albigularis Mearns
T62	Taxon 824 844	Epimys datae (Meyer)
T63	Taxon 852 861	Mus datae
T64	Taxon 852 867	Mus datae Meyer
T65	Person 1079 1085	Leyden
T66	Taxon 1249 1269	Mus everetti Gunther
