# Supplementary material for: COPIOUS: A gold standard corpus of named entities towards extracting species occurrence from biodiversity literature
Source: Biodivers Data J. 2019 Jan 22;(7):e29626. doi: 10.3897/BDJ.7.e29626 (PMC6351503; doi:10.3897/BDJ.7.e29626)
Supplement: Supplementary material 2 — Division for training named entity recognisers [file bdj-07-e29626-s002.zip › copious_published/dev/107004_English_78294_34354180_1912.txt]

28 HOLLISTER.
Genus EPIMYS Trouessart.
1881.
Epimys Trouessart, Bull.
Soc. etudes Sci. dangers, 10, 117.
Type.
— Mus rattus Linnaeus.
True rats.
Size and appearance variable, from small soft-haired mouse-like species to large coarse-furred rats, larger than the Norway rat.
Several species have spines, mixed with the fur of the back, in certain pelages.
Tail usually little furred, scaly and relatively long.
Molars 33, slightly graduated in size from first to third.
Epimys albigularis (Mearns).
1905.
Mus albigularis Mearns, Proc.
U. S. Nat.
Mus, 28, 440.
Type locality.
— Mount Apo, Mindanao; 2,316 meters.
Mindanao (Mearns).
Epimys calcis Hollister.
1911.
Epimys calcis Hollister, Proc.
Biol.
Soc.
Wash, 24, 89, May 15, 1911.
Type locality.
— Limestone Hills, near Lime Kiln, Baguio, Benguet, Luzon.
Luzon (Hollister).
Epimys datae (Meyer).
1899.
Mus datae Meyer, Abhandl. und Berichte des Konigl.
Zool.
Mus.
Dresden, (1898-99), 7, No.
7, p. 25.
Type locality.
— Mount Data, northern Luzon.
Luzon (Meyer).
Epimys ephippium (Jentink).
1880.
Mus ephippium JENTINK, Notes from Leyden Mus, 2, 15.
1911.
Epimys ephippium LYON, Proc.
U. S. Nat.
Mus, 40, 98, April 25.
Type locality.
— Sumatra.
Palawan (Trouessart).
Epimys everetti (Giinther).
1879.
Mus everetti Gunther, Proc.
Zool.
Soc.
London, 75.
1910.
Epimys everetti MILLER, Proc.
U. S. Nat.
Mus, 38, 398, August 19.
Type locality.
— Philippine Islands.
Luzon (Trouessart) ; Mindanao (Elera).
Epimys gala Miller.
1910.
Epimys gala Miller, Proc.
U. S. Nat.
Mus, 38, 398, August 19.
Type locality.
— Alag River, Mindoro.
Mindoro (Miller).
Epimys kelleri (Mearns).
1905.
Mus kelleri MEARNS, Proc.
U. S. Nat.
Mus, 28, 444.
Type locality.
— Davao, Mindanao.
Mindanao (Mearns).
