# Supplementary material for: COPIOUS: A gold standard corpus of named entities towards extracting species occurrence from biodiversity literature
Source: Biodivers Data J. 2019 Jan 22;(7):e29626. doi: 10.3897/BDJ.7.e29626 (PMC6351503; doi:10.3897/BDJ.7.e29626)
Supplement: Supplementary material 2 — Division for training named entity recognisers [file bdj-07-e29626-s002.zip › copious_published/dev/107004_English_78294_34354184_1912.ann]

T1	Taxon 349 361	Mus musculus
T2	GeographicalLocation 445 463	Philippine Islands
T3	Taxon 619 646	M. commissariusm. castaneus
T4	Taxon 1035 1052	Tarsomys apoensis
T5	Taxon 1067 1084	Tarsomys apoensis
T6	Taxon 1285 1300	Batomys grantii
T7	Taxon 1560 1576	Batomys dentatus
T8	Taxon 1711 1726	Batomys grantii
T9	Taxon 1741 1756	Batomys grantii
T10	Taxon 14 38	Mus castaneus Waterhouse
T11	Taxon 14 27	Mus castaneus
T12	TemporalExpression 40 44	1843
T13	Taxon 46 70	Mus castaneus Waterhouse
T14	Taxon 46 59	Mus castaneus
T15	GeographicalLocation 124 142	Philippine Islands
T16	GeographicalLocation 144 148	Cebu
T17	GeographicalLocation 159 164	Luzon
T18	Taxon 174 197	Mus commissarius Mearns
T19	Taxon 174 190	Mus commissarius
T20	TemporalExpression 199 203	1905
T21	Taxon 205 228	Mus commissarius Mearns
T22	Taxon 205 221	Mus commissarius
T23	GeographicalLocation 278 293	Davao, Mindanao
T24	GeographicalLocation 295 300	Luzon
T25	GeographicalLocation 312 320	Mindanao
T26	Person 331 336	Elera
T27	Taxon 408 420	Mus musculus
T28	Taxon 495 498	Mus
T29	Habitat 508 515	Islands
T30	Taxon 585 601	Mus commissarius
T31	Taxon 745 769	Tarsomys apoensis Mearns
T32	Taxon 745 762	Tarsomys apoensis
T33	Taxon 688 703	Tarsomys Mearns
T34	Taxon 688 709	Tarsomys Mearns, Proc
T35	TemporalExpression 682 686	1905
T36	Taxon 659 680	Genus TARSOMYS Mearns
T37	Taxon 659 673	Genus TARSOMYS
T38	Taxon 782 788	Epimys
T39	Taxon 1035 1060	Tarsomys apoensis Mearns.
T40	TemporalExpression 1061 1065	1905
T41	Taxon 1067 1091	Tarsomys apoensis Mearns
T42	GeographicalLocation 1141 1160	Mount Apo, Mindanao
T43	Taxon 1195 1215	Genus BATOMYS Thomas
T44	Taxon 1195 1208	Genus BATOMYS
T45	TemporalExpression 1217 1221	1895
T46	Taxon 1285 1307	Batomys grantii Thomas
T47	Taxon 1336 1340	rats
T48	Taxon 1529 1552	Batomys dentatus Miller
T49	Taxon 1529 1545	Batomys dentatus
T50	Taxon 1560 1583	Batomys dentatus MILLER
T51	TemporalExpression 1616 1625	August 19
T52	GeographicalLocation 1644 1679	Haights-in-the-oaks, Benguet, Luzon
T53	GeographicalLocation 1695 1700	Luzon
T54	Taxon 1711 1733	Batomys grantii Thomas
T55	Taxon 1741 1763	Batomys grantii Thomas
T56	GeographicalLocation 1820 1847	Highlands of northern Luzon
T57	GeographicalLocation 1849 1854	Luzon
T58	GeographicalLocation 1176 1184	Mindanao
