# Supplementary material for: COPIOUS: A gold standard corpus of named entities towards extracting species occurrence from biodiversity literature
Source: Biodivers Data J. 2019 Jan 22;(7):e29626. doi: 10.3897/BDJ.7.e29626 (PMC6351503; doi:10.3897/BDJ.7.e29626)
Supplement: Supplementary material 2 — Division for training named entity recognisers [file bdj-07-e29626-s002.zip › copious_published/dev/107004_English_78294_34354184_1912.txt]

32 HOLLISTER'
Mus castaneus Waterhouse.
1843. Mus castaneus Waterhouse, Ann. and Mag. Nat. Hist, 1 2, 134.
Type locality. — Philippine Islands. Cebu (Elera) ; Luzon (Elera).
Mus commissarius Mearns.
1905. Mus commissarius Mearns, Proc. U. S. Nat. Mus, 28, 449.
Type locality. — Davao, Mindanao. Luzon (Miller) ; Mindanao (Mearns).
Elera's record of Mus musculus doubtless belongs here. It seems strange that Mus musculus should not occur in the Philippine Islands; but all the specimens of true Mus from the Islands, in the collection of the United States National Museum, prove to be Mus commissarius Mearns. Possibly M. commissariusm. castaneus Waterhouse.
Genus TARSOMYS Mearns.
1905. Tarsomys Mearns, Proc. Biol. Soc. Wash, 28, 453. Type. — Tarsomys apoensis Mearns.
Resembling Epimys. Pelage long and rather coarse, sometimes slightly spiny. Tail concolor, quite thickly haired; toes tufted at base of claws. General color rich brownish-slate, more yellowish-brown below. Head and body, 135 millimeters; tail, 120; hind foot, 32.
Tarsomys apoensis Mearns.
1905. Tarsomys apoensis Mearns, Proc. U. S. Nat. Mus, 28, 453.
Type locality. — Mount Apo, Mindanao; 2,057 meters. Mindanao (Mearns).
Genus BATOMYS Thomas.
1895. Batomys Thomas, Ann. and Mag. Nat. Hist, VI, 16, 162. Type. — Batomys grantii Thomas.
Large, very heavily furred rats. Ears broad and rounded; tail slightly shorter than head and body. Upper parts dark, rich fulvous brown, below paler. Head and body about 200 millimeters ; tail about 185 ; hind foot, 36.
Batomys dentatus Miller.
1910. Batomys dentatus MILLER, Proc. U. S. Nat. Mus, 38, 400, August 19.
Type locality. — Haights-in-the-oaks, Benguet, Luzon, 2,134 meters. Luzon (Miller).
Batomys grantii Thomas.
1895. Batomys grantii Thomas, Ann. and Mag. Nat. Hist, VI, 16, 162.
Type locality. — Highlands of northern Luzon. Luzon (Thomas).
