# Supplementary material for: COPIOUS: A gold standard corpus of named entities towards extracting species occurrence from biodiversity literature
Source: Biodivers Data J. 2019 Jan 22;(7):e29626. doi: 10.3897/BDJ.7.e29626 (PMC6351503; doi:10.3897/BDJ.7.e29626)
Supplement: Supplementary material 2 — Division for training named entity recognisers [file bdj-07-e29626-s002.zip › copious_published/dev/107004_English_78294_34354187_1912.ann]

T1	GeographicalLocation 15 33	PHILIPPINE ISLANDS
T2	Taxon 324 338	Manis javanica
T3	Taxon 356 370	Manis javanica
T4	Taxon 846 867	Nycticebus menagensis
T5	Taxon 1052 1073	Nycticebus menagensis
T6	GeographicalLocation 1144 1150	Bongao
T7	GeographicalLocation 1155 1164	Tawi Tawi
T8	GeographicalLocation 1304 1312	Mindanao
T9	GeographicalLocation 1411 1417	Bongao
T10	GeographicalLocation 1422 1431	Tawi Tawi
T11	Taxon 38 53	Order PHOLIDOTA
T12	Taxon 55 66	Family MAND
T13	Taxon 68 89	Genus MAN IS Linnaeus
T14	Taxon 68 80	Genus MAN IS
T15	TemporalExpression 91 95	1758
T16	Taxon 146 173	Manis pentadactyla Linnaeus
T17	Taxon 146 164	Manis pentadactyla
T18	Taxon 175 184	Pangolins
T19	Taxon 188 203	scaly anteaters
T20	GeographicalLocation 424 430	Culion
T21	GeographicalLocation 441 448	Palawan
T22	Taxon 324 349	Manis javanica Desmarest.
T23	TemporalExpression 350 354	1822
T24	Taxon 356 380	Manis javanica Desmarest
T25	Taxon 470 484	Order PRIMATES
T26	Taxon 486 502	Family LEMURIDAE
T27	Taxon 504 529	Genus NYCTICEBUS Geoffroy
T28	Taxon 504 520	Genus NYCTICEBUS
T29	TemporalExpression 531 535	1812
T30	Taxon 537 561	Nycticebus Geoffroy, Ann
T31	Taxon 537 556	Nycticebus Geoffroy
T32	Taxon 603 634	Nycticebus bengalensis Geoffroy
T33	Taxon 603 625	Nycticebus bengalensis
T34	Taxon 671 677	lemurs
T35	Taxon 695 702	lorises
T36	Taxon 846 878	Nycticebus menagensis (Lydekker)
T37	TemporalExpression 880 884	1893
T38	Taxon 886 911	Lemur menagensis Lydekker
T39	Taxon 886 902	Lemur menagensis
T40	Taxon 940 944	1908
T41	Taxon 946 976	Nycticebus philippinus Cabrera
T42	Taxon 946 968	Nycticebus philippinus
T43	TemporalExpression 1027 1032	March
T44	GeographicalLocation 1035 1043	Mindanao
T45	TemporalExpression 1046 1050	1908
T46	Taxon 1052 1080	Nycticebus menagensis Thomas
T47	TemporalExpression 1121 1125	June
T48	GeographicalLocation 1196 1201	Bohol
T49	GeographicalLocation 1166 1172	Bongao
T50	GeographicalLocation 1212 1222	Mindanao
T51	Person 1343 1350	Cabrera
T52	Taxon 1361 1375	N. philippinus
T53	GeographicalLocation 1234 1243	Tawi Tawi
T54	Taxon 1463 1474	philippinus
T55	Taxon 1507 1517	menagensis
T56	Person 1525 1532	Cabrera
T57	GeographicalLocation 418 422	Java
T58	TemporalExpression 925 929	1892
T59	Taxon 1281 1286	lemur
