# Supplementary material for: COPIOUS: A gold standard corpus of named entities towards extracting species occurrence from biodiversity literature
Source: Biodivers Data J. 2019 Jan 22;(7):e29626. doi: 10.3897/BDJ.7.e29626 (PMC6351503; doi:10.3897/BDJ.7.e29626)
Supplement: Supplementary material 2 — Division for training named entity recognisers [file bdj-07-e29626-s002.zip › copious_published/dev/107004_English_78294_34354187_1912.txt]

MAMMALS OF THE PHILIPPINE ISLANDS. 35
Order PHOLIDOTA.
Family MAND.
Genus MAN IS Linnaeus.
1758. Manis LINNJEUS, Syst. Nat, 10 ed, 1  36. Type. — Manis pentadactyla Linnaeus.
Pangolins or scaly anteaters. Upper parts of body, and tail above and below, covered with some scales. Three middle claws long and curved. No teeth.
Manis javanica Desmarest.
1822. Manis javanica Desmarest, Mammalogie 2, 377.
Type locality. — Java. Culion (Elera) ; Palawan (Bourns & Worcester)
Order PRIMATES.
Family LEMURIDAE.
Genus NYCTICEBUS Geoffroy.
1812. Nycticebus Geoffroy, Ann. Mus. Hist. Nat, Paris, 19, 163. Type. — Nycticebus bengalensis Geoffroy= Tardigradus coucang
BODDAERT.
Slow lemurs. Small nocturnal lorises with no external tail. A white streak between eyes and a dark stripe from head down back. Head and body about 285 millimeters ; hind foot, 66.
Nycticebus menagensis (Lydekker).
1893. Lemur menagensis Lydekker, Zool. Rec. (1892), 29, 25.
1908. Nycticebus philippinus Cabrera, Bol. REAL Soc. Esp. Hist. Nat.
8, io. 3, p. 137, March. (Mindanao ) 1908. Nycticebus menagensis Thomas, Ann. and Mag. Nat. Hist, VIII, 1, 469, June.
Type locality. — Bongao and Tawi Tawi. Bongao (Bourns & Worcester) ; Bohol (Elera) ; Mindanao  (Cabrera) ; Tawi Tawi (Bourns & Worcester)
Should the slow lemur prove to inhabit Mindanao, and the specimens agree with Cabrera's type of N. philippinus, and differ from the form found in Bongao and Tawi Tawi, both names will stand, though philippinus was proposed chiefly to replace menagensis, which Cabrera supposed to be without standing in nomenclature.
