# Supplementary material for: COPIOUS: A gold standard corpus of named entities towards extracting species occurrence from biodiversity literature
Source: Biodivers Data J. 2019 Jan 22;(7):e29626. doi: 10.3897/BDJ.7.e29626 (PMC6351503; doi:10.3897/BDJ.7.e29626)
Supplement: Supplementary material 2 — Division for training named entity recognisers [file bdj-07-e29626-s002.zip › copious_published/dev/107004_English_78294_34354189_1912.ann]

T1	GeographicalLocation 15 33	PHILIPPINE ISLANDS
T2	Taxon 38 58	Pithecus mindanensis
T3	Taxon 38 70	Pithecus mindanensis mindanensis
T4	Taxon 87 109	Cynomolgus mindanensis
T5	Taxon 87 116	Cynomolgus mindanensis Mearns
T6	GeographicalLocation 166 172	Pantar
T7	GeographicalLocation 174 182	Mindanao
T8	GeographicalLocation 196 203	Basilan
T9	GeographicalLocation 214 222	Mindanao
T10	Taxon 233 253	Pithecus mindanensis
T11	Taxon 233 262	Pithecus mindanensis apoensis
T12	Taxon 279 301	Cynomolgus mindanensis
T13	Taxon 279 310	Cynomolgus mindanensis apoensis
T14	GeographicalLocation 367 376	Mount Apo
T15	GeographicalLocation 378 386	Mindanao
T16	GeographicalLocation 402 410	Mindanao
T17	Taxon 421 439	Pithecus suluensis
T18	Taxon 456 476	Cynomolgus suluensis
T19	Taxon 456 483	Cynomolgus suluensis Mearns
T20	GeographicalLocation 533 553	Crater Lake Mountain
T21	GeographicalLocation 555 559	Sulu
T22	GeographicalLocation 561 565	Sulu
T23	Taxon 575 592	Pithecus syrichta
T24	Taxon 611 625	Simia syrichta
T25	Taxon 666 688	Macacus philippinensis
T26	GeographicalLocation 762 768	Manila
T27	GeographicalLocation 770 775	Luzon
T28	Taxon 783 802	Macacus palpebrosus
T29	GeographicalLocation 840 846	Manila
T30	GeographicalLocation 848 853	Luzon
T31	Taxon 861 872	Macacus fur
T32	GeographicalLocation 925 930	Luzon
T33	Taxon 938 956	Macacus cynomolgus
T34	Taxon 982 986	Monk
T35	Taxon 861 878	Macacus fur Slack
T36	Taxon 988 994	Lemurs
T37	Taxon 1000 1017	Fruit-eating Bats
T38	GeographicalLocation 1024 1042	Philippine Islands
T39	GeographicalLocation 1061 1066	Luzon
T40	GeographicalLocation 1068 1073	Leyte
T41	GeographicalLocation 1085 1090	Luzon
T42	GeographicalLocation 1102 1109	Mindoro
T43	GeographicalLocation 1121 1127	Negros
T44	GeographicalLocation 1139 1146	Palawan
T45	GeographicalLocation 1158 1163	Samar
T46	Taxon 1180 1192	CYNOPITHECUS
T47	Taxon 1211 1223	Cynopithecus
T48	Taxon 1343 1361	Cynopithecus niger
T49	Taxon 1343 1373	Cynopithecus niger (Desmarest)
T50	Taxon 1379 1399	black ape of Celebes
T51	Taxon 1418 1426	Pithecus
T52	Taxon 1458 1476	Cynopithecus niger
T53	Taxon 1458 1488	Cynopithecus niger (Desmarest)
T54	Taxon 1496 1514	Cynocephalus niger
T55	Taxon 1496 1524	Cynocephalus niger Desmarest
T56	Taxon 1563 1581	Cynopithecus niger
T57	GeographicalLocation 1653 1671	Indian Archipelago
T58	GeographicalLocation 1682 1689	Celebes
T59	GeographicalLocation 1691 1697	Negros
T60	GeographicalLocation 1708 1712	Sulu
T61	Person 1755 1762	Sanchez
T62	Taxon 38 79	Pithecus mindanensis mindanensis (Mearns)
T63	Taxon 233 271	Pithecus mindanensis apoensis (Mearns)
T64	Taxon 279 317	Cynomolgus mindanensis apoensis Mearns
T65	Taxon 575 603	Pithecus syrichta (Linnaeus)
T66	Taxon 611 633	Simia syrichta LINN^US
T67	Taxon 938 970	Macacus cynomolgus var. cumingii
T68	Taxon 938 975	Macacus cynomolgus var. cumingii Gray
T69	Taxon 1211 1235	Cynopithecus I. Geoffroy
T70	Taxon 1180 1203	CYNOPITHECUS L Geoffroy
T71	Taxon 1563 1588	Cynopithecus niger Lesson
