# Supplementary material for: COPIOUS: A gold standard corpus of named entities towards extracting species occurrence from biodiversity literature
Source: Biodivers Data J. 2019 Jan 22;(7):e29626. doi: 10.3897/BDJ.7.e29626 (PMC6351503; doi:10.3897/BDJ.7.e29626)
Supplement: Supplementary material 2 — Division for training named entity recognisers [file bdj-07-e29626-s002.zip › copious_published/dev/107004_English_78294_34354189_1912.txt]

MAMMALS OP THE PHILIPPINE ISLANDS.
37
Pithecus mindanensis mindanensis (Mearns).
1905.
Cynomolgus mindanensis Mearns, Proc.
U. S. Nat.
Mas, 28, 428.
Type locality.
— Pantar, Mindanao; 579 meters.
Basilan (Mearns); Mindanao (Mearns).
Pithecus mindanensis apoensis (Mearns).
1905.
Cynomolgus mindanensis apoensis Mearns, Proc.
U. S. Nat.
Mus, 28, 429.
Type locality.
— Mount Apo, Mindanao; 1,829 meters.
Mindanao (Mearns).
Pithecus suluensis (Mearns).
1905.
Cynomolgus suluensis Mearns, Proc.
U. S. Nat.
Mus, 28, 430.
Type locality.
— Crater Lake Mountain, Sulu.
Sulu (Mearns)
Pithecus syrichta (Linnaeus).
1758.
Simia syrichta LINN^US, Syst.
Nat, 10 ed, 1, 29.
1843.
Macacus philippinensis I. Geoffroy, Archive du Mus. hist Nat, 2, 568, pi.
XXXIII, 1841 (1843).
(Manila, Luzon)
1851.
Macacus palpebrosus I. Geoffroy, Cat. des Primates, 93.
(Manila, Luzon)
1867.
Macacus fur Slack, Proc.
Acad.
Nat.
Sci.
Phila, 19, 36, pi.
1.
(Luzon)
1870.
Macacus cynomolgus var. cumingii Gray, Cat.
Monk, Lemurs, and Fruit-eating Bats, 30.
(Philippine Islands)
Type locality.
— Luzon.
Leyte (Steere) ; Luzon (Mearns) ; Mindoro (Thomas) ; Negros (Steere) ; Palawan (Steere) ; Samar (Steere).
Genus CYNOPITHECUS L Geoffroy.
1835.
Cynopithecus I. Geoffroy, in Gervais' Resume Lemons de Mammalogie au Museum, 16.
Fide Palmer, Index Gen. Mamm, (1904), 212] Type.
— Cynopithecus niger (Desmarest).
The black ape of Celebes.
Size larger than Pithecus, tail very short; color black.
Cynopithecus niger (Desmarest).
1822.
Cynocephalus niger Desmarest, Mammalogie, pt.
2, Suppl, 584.
1840.
Cynopithecus niger Lesson, Spec, des Mamm.
Bimanes et Quadrumanes, 101.
Type locality.
— "Indian Archipelago" probably Celebes.
Negros (Elera) ; Sulu (Elera).
Probably introduced.
Regarded by Sanchez as occurring only as a captive or escaped animal, and not admitted in his list.
