# Supplementary material for: COPIOUS: A gold standard corpus of named entities towards extracting species occurrence from biodiversity literature
Source: Biodivers Data J. 2019 Jan 22;(7):e29626. doi: 10.3897/BDJ.7.e29626 (PMC6351503; doi:10.3897/BDJ.7.e29626)
Supplement: Supplementary material 2 — Division for training named entity recognisers [file bdj-07-e29626-s002.zip › copious_published/dev/107004_English_78294_34354191_1912.ann]

T1	GeographicalLocation 15 33	PHILIPPINE ISLANDS
T2	Taxon 38 52	Sus inconstans
T3	Taxon 66 80	Sus inconstans
T4	Taxon 66 86	Sus inconstans Heude
T5	GeographicalLocation 149 157	Mindanao
T6	GeographicalLocation 159 167	Mindanao
T7	Taxon 177 192	Sus mindanensis
T8	Taxon 206 232	Sus verrucosus mindanensis
T9	Taxon 206 220	Sus verrucosus
T10	GeographicalLocation 295 300	Ayala
T11	GeographicalLocation 302 310	Mindanao
T12	GeographicalLocation 312 320	Mindanao
T13	Taxon 329 340	Sus minutus
T14	Taxon 329 346	Sus minutus Heude
T15	Taxon 354 365	Sus minutus
T16	Taxon 354 371	Sus minutus Heude
T17	GeographicalLocation 445 454	La Laguna
T18	GeographicalLocation 458 464	Tarlac
T19	GeographicalLocation 466 471	Luzon
T20	GeographicalLocation 505 510	Luzon
T21	Taxon 520 544	Sus philippensis Nehring
T22	Taxon 552 576	Sus philippensis Nehring
T23	Taxon 636 652	Sus marchei HUET
T24	GeographicalLocation 695 710	Laguna Province
T25	GeographicalLocation 712 717	Luzon
T26	Taxon 725 744	Sus arietinus Heude
T27	GeographicalLocation 801 807	Manila
T28	Taxon 922 940	Sus effrenus Heude
T29	GeographicalLocation 998 1007	Jala Jala
T30	GeographicalLocation 1009 1022	Laguna de Bay
T31	GeographicalLocation 1024 1029	Luzon
T32	Taxon 1060 1078	Sus microtis Heude
T33	GeographicalLocation 1136 1145	Jala Jala
T34	GeographicalLocation 1147 1160	Laguna de Bay
T35	GeographicalLocation 1162 1167	Luzon
T36	Taxon 1198 1216	Sus frenatus Heude
T37	GeographicalLocation 1286 1295	Jala Jala
T38	GeographicalLocation 1297 1310	Laguna de Bay
T39	GeographicalLocation 1312 1317	Luzon
T40	GeographicalLocation 1359 1364	Luzon
T41	GeographicalLocation 1366 1373	Basilan
T42	GeographicalLocation 1385 1390	Luzon
T43	GeographicalLocation 1403 1411	Mindanao
T44	GeographicalLocation 1435 1442	Mindoro
T45	GeographicalLocation 1454 1460	Negros
T46	GeographicalLocation 1484 1489	Panay
T47	GeographicalLocation 1513 1518	Samar
T48	GeographicalLocation 1542 1549	Sibuyan
T49	GeographicalLocation 1573 1577	Sulu
T50	GeographicalLocation 1601 1610	Tawi Tawi
T51	Taxon 1640 1648	TRAGULID
T52	Taxon 1656 1672	TRAGULUS Brisson
T53	Taxon 1680 1696	Tragulus Brisson
T54	Taxon 1728 1744	Tragulus indicus
T55	Taxon 1728 1752	Tragulus indicus BRISSON
T56	Taxon 1754 1764	Mouse-deer
T57	Taxon 1927 1945	Tragulus nigricans
T58	Taxon 1927 1952	Tragulus nigricans Thomas
T59	Taxon 1960 1985	Tragulus nigricans Thomas
T60	Taxon 1960 1978	Tragulus nigricans
T61	GeographicalLocation 2048 2055	Balabac
T62	GeographicalLocation 2057 2064	Balabac
T63	Taxon 38 58	Sus inconstans Heude
T64	Taxon 177 198	Sus mindanensis Major
T65	Taxon 206 238	Sus verrucosus mindanensis Major
T66	Taxon 520 536	Sus philippensis
T67	Taxon 552 568	Sus philippensis
T68	Taxon 636 647	Sus marchei
T69	Taxon 725 738	Sus arietinus
T70	Taxon 922 934	Sus effrenus
T71	Taxon 1060 1072	Sus microtis
T72	Taxon 1198 1210	Sus frenatus
T73	Taxon 1680 1702	Tragulus Brisson, Regn
