# Supplementary material for: COPIOUS: A gold standard corpus of named entities towards extracting species occurrence from biodiversity literature
Source: Biodivers Data J. 2019 Jan 22;(7):e29626. doi: 10.3897/BDJ.7.e29626 (PMC6351503; doi:10.3897/BDJ.7.e29626)
Supplement: Supplementary material 2 — Division for training named entity recognisers [file bdj-07-e29626-s002.zip › copious_published/dev/107004_English_78294_34354191_1912.txt]

MAMMALS OF THE PHILIPPINE ISLANDS.
39
Sus inconstans Heude.
1892.
Sus inconstans Heude, Mem.
Hist.
Nat.
Emp.
Chinois, 2, pt.
2, 67.
Type locality.
— Mindanao.
Mindanao (Heude).
Sus mindanensis Major.
1897.
Sus verrucosus mindanensis Major, Ann. and Mag.
Nat.
Hist, VI, 19, 524.
Type locality.
— Ayala, Mindanao.
Mindanao (Major)
Sus minutus Heude.
1892.
Sus minutus Heude, Mem.
Hist.
Nat.
Emp.
Chinois, 2, 114, pi.
XXB, fig. 1.
Type locality.
— La Laguna to Tarlac, Luzon see Heude, 1. c, (1899), 4, 127.
Luzon (Heude).
Sus philippensis Nehring.
1886.
Sus philippensis Nehring, Sitz-ber.
Ges.
Nat.
Freunde Berlin, No.
5, 83, May.
1888.
Sus marchei HUET, Le Naturaliste, II, No.
20, 6, January.
(Laguna Province, Luzon)
1892.
Sus arietinus Heude, Mem.
Hist.
Nat.
Emp.
Chinois, 2, 114, pi.
XX, fig. 1.
(Manila () "Je dis une tete monte du sujet dont le crane a ete define a M. de la Guardia, de Manille" 1. c, p. 114)
1892.
Sus effrenus Heude, Mem.
Hist.
Nat.
Emp.
Chinois, 2, 114, pi.
XXB, fig. 2.
(Jala Jala, Laguna de Bay, Luzon.
— Heude, 1. c, p. 215)
1892.
Sus microtis Heude, Mem.
Hist.
Nat.
Emp.
Chinois, 2, 115, pi.
20B, fig. 6.
(Jala Jala, Laguna de Bay, Luzon.
— Heude, 1. c, p. 216)
1892.
Sus frenatus Heude, Mem.
Hist.
Nat.
Emp.
Chinois, 2, 114, pi.
27, fig. 1, 2, 3, and 7.
(Jala Jala, Laguna de Bay, Luzon.
— Heude, 1. c, p. 216)
Type locality.
— Luzon.
Basilan (Steere) ; Luzon (Nehring) ; Mindanao (Bourns & Worcester) ; Mindoro (Steere) ; Negros (Bourns & Worcester) ; Panay (Bourns & Worcester) ; Samar (Bourns & Worcester) ; Sibuyan (Bourns & Worcester) ; Sulu (Bourns & Worcester) ; Tawi Tawi (Bourns & Worcester).
Family TRAGULID.
Genus TRAGULUS Brisson.
1762.
Tragulus Brisson, Regn.
Anim, 2 ed, 12.
Type.
— Tragulus indicus BRISSON.
Mouse-deer.
Pygmy deer-lile ruminants without horns; toes provided with hoofs ; no upper incisors ; upper canines especially developed.
Head and body about 575 millimeters.
Tragulus nigricans Thomas.
1892.
Tragulus nigricans Thomas, Ann. and Mag.
Nat.
Hist, VI, 9, 250, March.
Type locality.
— Balabac.
Balabac (Thomas).
