# Supplementary material for: COPIOUS: A gold standard corpus of named entities towards extracting species occurrence from biodiversity literature
Source: Biodivers Data J. 2019 Jan 22;(7):e29626. doi: 10.3897/BDJ.7.e29626 (PMC6351503; doi:10.3897/BDJ.7.e29626)
Supplement: Supplementary material 2 — Division for training named entity recognisers [file bdj-07-e29626-s002.zip › copious_published/dev/107004_English_78294_34354192_1912.ann]

T1	Taxon 21 27	CERVID
T2	Taxon 35 39	RUSA
T3	Taxon 103 124	Cervus equinus CUVIER
T4	Taxon 103 117	Cervus equinus
T5	Taxon 290 302	Rusa alfredi
T6	Taxon 290 312	Rusa alfredi (Sclater)
T7	Taxon 320 334	Cervus alfredi
T8	Taxon 320 342	Cervus alfredi Sclater
T9	GeographicalLocation 361 367	London
T10	GeographicalLocation 391 402	Philippines
T11	GeographicalLocation 418 424	Manila
T12	GeographicalLocation 427 431	Cebu
T13	GeographicalLocation 442 450	Guimaras
T14	GeographicalLocation 463 468	Leyte
T15	GeographicalLocation 482 489	Masbate
T16	GeographicalLocation 502 508	Negros
T17	GeographicalLocation 519 524	Panay
T18	GeographicalLocation 535 540	Samar
T19	Taxon 552 568	Rusa culionensis
T20	Taxon 552 577	Rusa culionensis (Elliot)
T21	Taxon 585 603	Cervus culionensis
T22	Taxon 585 610	Cervus culionensis Elliot
T23	GeographicalLocation 679 692	Culion Island
T24	GeographicalLocation 694 699	Cuhon
T25	Taxon 710 724	Rusa nigricans
T26	Taxon 741 757	Cervus nigricans
T27	Taxon 741 764	Cervus nigricans Brooke
T28	Taxon 710 733	Rusa nigricans (Brooke)
T29	GeographicalLocation 783 789	London
T30	GeographicalLocation 835 846	Philippines
T31	GeographicalLocation 848 855	Basilan
T32	Taxon 868 885	Rusa pliiiippinus
T33	Taxon 901 919	Cervus philippinus
T34	Taxon 965 986	Rusa philippinus Gray
T35	GeographicalLocation 1025 1043	Philippine Islands
T36	GeographicalLocation 1054 1059	Luzon
T37	GeographicalLocation 1061 1066	Luzon
T38	Person 1091 1099	Lydekker
T39	Taxon 1143 1170	Cerv7is mariannus Desmarest
T40	GeographicalLocation 1193 1208	Ladrone Islands
T41	Taxon 1210 1222	Rusa steerii
T42	Taxon 1239 1253	Cervus steerii
T43	Taxon 1210 1231	Rusa steerii (Elliot)
T44	Taxon 1239 1260	Cervus steerii Elliot
T45	GeographicalLocation 1325 1339	Basilan Island
T46	GeographicalLocation 1341 1348	Basilan
T47	Taxon 1359 1375	Rusa tavlstoctcl
T48	GeographicalLocation 1503 1514	Philippines
T49	Person 1578 1583	Heude
T50	GeographicalLocation 1634 1652	Philippine Islands
T51	Person 1672 1683	P. M. Heude
T52	Taxon 35 45	RUSA Smith
T53	Taxon 901 925	Cervus philippinus SMITH
T54	Taxon 868 893	Rusa pliiiippinus (Smith)
T55	Taxon 965 981	Rusa philippinus
T56	Taxon 1143 1160	Cerv7is mariannus
T57	Taxon 1359 1386	Rusa tavlstoctcl (Lydekker)
