# Supplementary material for: COPIOUS: A gold standard corpus of named entities towards extracting species occurrence from biodiversity literature
Source: Biodivers Data J. 2019 Jan 22;(7):e29626. doi: 10.3897/BDJ.7.e29626 (PMC6351503; doi:10.3897/BDJ.7.e29626)
Supplement: Supplementary material 2 — Division for training named entity recognisers [file bdj-07-e29626-s002.zip › copious_published/dev/107004_English_78294_34354195_1912.ann]

T1	GeographicalLocation 15 33	PHILIPPINE ISLANDS
T2	GeographicalLocation 151 160	Mariquina
T3	Taxon 38 53	USSA GUEVARANUS
T4	Taxon 38 59	USSA GUEVARANUS Heude
T5	Taxon 67 82	Ussa guevaranus
T6	Taxon 67 88	Ussa guevaranus Heude
T7	Taxon 67 93	Ussa guevaranus Heude, Mem
T8	GeographicalLocation 162 167	Luzon
T9	Taxon 169 185	Ussa guidoteanus
T10	Taxon 169 191	Ussa guidoteanus Heude
T11	Taxon 199 215	Ussa guidoteanus
T12	Taxon 199 221	Ussa guidoteanus Heude
T13	Taxon 199 226	Ussa guidoteanus Heude, Mem
T14	GeographicalLocation 284 292	Batangas
T15	GeographicalLocation 294 299	Luzon
T16	Taxon 301 318	Ussa hipolitianus
T17	Taxon 301 324	Ussa hipolitianus Heude
T18	Taxon 332 349	Ussa hipolitianus
T19	Taxon 332 355	Ussa hipolitianus Heude
T20	Taxon 332 360	Ussa hipolitianus Heude, Mem
T21	GeographicalLocation 418 427	La Laguna
T22	GeographicalLocation 432 440	Batangas
T23	GeographicalLocation 442 447	Luzon
T24	Taxon 449 465	Ussa longicuspis
T25	Taxon 449 471	Ussa longicuspis Heude
T26	Taxon 479 495	Ussa longicuspis
T27	Taxon 479 501	Ussa longicuspis Heude
T28	Taxon 479 506	Ussa longicuspis Heude, Mem
T29	GeographicalLocation 563 574	Philippines
T30	GeographicalLocation 585 590	Luzon
T31	Taxon 592 607	Ussa macarianus
T32	Taxon 592 613	Ussa macarianus Heude
T33	Taxon 621 636	Ussa macarianus
T34	Taxon 621 642	Ussa macarianus Heude
T35	Taxon 621 647	Ussa macarianus Heude, Mem
T36	GeographicalLocation 705 716	Nueva Ecija
T37	GeographicalLocation 718 723	Luzon
T38	Taxon 725 741	Ussa maraisianus
T39	Taxon 725 747	Ussa maraisianus Heude
T40	Taxon 755 771	Ussa maraisianus
T41	Taxon 755 777	Ussa maraisianus Heude
T42	Taxon 755 782	Ussa maraisianus Heude, Mem
T43	GeographicalLocation 840 849	Jala-jala
T44	GeographicalLocation 851 864	Laguna de Bay
T45	GeographicalLocation 866 871	Luzon
T46	Taxon 873 888	Ussa marzaninus
T47	Taxon 873 894	Ussa marzaninus Heude
T48	Taxon 902 917	Ussa marzaninus
T49	Taxon 902 923	Ussa marzaninus Heude
T50	Taxon 902 928	Ussa marzaninus Heude, Mem
T51	GeographicalLocation 986 997	Nueva Ecija
T52	GeographicalLocation 1002 1011	La Laguna
T53	GeographicalLocation 1013 1018	Luzon
T54	Taxon 1020 1041	Melanaxis masbatensis
T55	Taxon 1020 1047	Melanaxis masbatensis Heude
T56	Taxon 1055 1076	Melanaxis masbatensis
T57	Taxon 1055 1082	Melanaxis masbatensis Heude
T58	Taxon 1055 1087	Melanaxis masbatensis Heude, Mem
T59	GeographicalLocation 1145 1159	Masbate Island
T60	Taxon 1161 1177	Ussa michaelinus
T61	Taxon 1161 1183	Ussa michaelinus Heude
T62	Taxon 1191 1207	Ussa michaelinus
T63	Taxon 1191 1213	Ussa michaelinus Heude
T64	Taxon 1191 1218	Ussa michaelinus Heude, Mem
T65	GeographicalLocation 1277 1297	San Miguel de Murcia
T66	GeographicalLocation 1299 1305	Tarlac
T67	GeographicalLocation 1307 1312	Luzon
T68	Taxon 1314 1330	Ussa microdontus
T69	Taxon 1314 1336	Ussa microdontus Heude
T70	Taxon 1344 1360	Ussa microdontus
T71	Taxon 1344 1366	Ussa microdontus Heude
T72	Taxon 1344 1371	Ussa microdontus Heude, Mem
T73	GeographicalLocation 1429 1437	Batangas
T74	GeographicalLocation 1439 1444	Luzon
T75	Taxon 1446 1459	Ussa nublanus
T76	Taxon 1446 1465	Ussa nublanus Heude
T77	Taxon 1473 1486	Ussa nublanus
T78	Taxon 1473 1492	Ussa nublanus Heude
T79	Taxon 1473 1498	Ussa nublanus Heude, Mem.
T80	GeographicalLocation 1555 1564	La Laguna
T81	GeographicalLocation 1566 1571	Luzon
