# Supplementary material for: COPIOUS: A gold standard corpus of named entities towards extracting species occurrence from biodiversity literature
Source: Biodivers Data J. 2019 Jan 22;(7):e29626. doi: 10.3897/BDJ.7.e29626 (PMC6351503; doi:10.3897/BDJ.7.e29626)
Supplement: Supplementary material 2 — Division for training named entity recognisers [file bdj-07-e29626-s002.zip › copious_published/dev/107004_English_78294_34354195_1912.txt]

MAMMALS OF THE PHILIPPINE ISLANDS. 43
USSA GUEVARANUS Heude.
1888. Ussa guevaranus Heude, Mem. Hist. Nat. Emp. Chinois, 2, pt. 1, 40. Type locality. — Mariquina, Luzon.
Ussa guidoteanus Heude.
1888. Ussa guidoteanus Heude, Mem. Hist. Nat. Emp. Chinois, 2, pt. 1, 29. Type locality. — Batangas, Luzon.
Ussa hipolitianus Heude.
1888. Ussa hipolitianus Heude, Mem. Hist. Nat. Emp. Chinois, 2, pt. 1, 39. Type locality. — La Laguna and Batangas, Luzon.
Ussa longicuspis Heude.
1888. Ussa longicuspis Heude, Mem. Hist. Nat. Emp. Chinois, 2, pt. 1,34. Type locality. — Philippines, probably Luzon.
Ussa macarianus Heude.
1888. Ussa macarianus Heude, Mem. Hist. Nat. Emp. Chinois, 2, pt. 1, 28. Type locality. — Nueva Ecija, Luzon.
Ussa maraisianus Heude.
1888. Ussa maraisianus Heude, Mem. Hist. Nat. Emp. Chinois, 2, pt. 1, 31. Type locality. — Jala-jala, Laguna de Bay, Luzon.
Ussa marzaninus Heude.
1888. Ussa marzaninus Heude, Mem. Hist. Nat. Emp. Chinois, 2, pt. 1, 33. Type locality. — Nueva Ecija and La Laguna, Luzon.
Melanaxis masbatensis Heude.
1888. Melanaxis masbatensis Heude, Mem. Hist. Nat. Emp. Chinois, 2, pt. 1, 47. Type locality. — Masbate Island.
Ussa michaelinus Heude.
1899. Ussa michaelinus Heude, Mem. Hist. Nat. Emp. Chinois, 4, pt. 3, 135. Type locality. — San Miguel de Murcia, Tarlac, Luzon.
Ussa microdontus Heude.
1888. Ussa microdontus Heude, Mem. Hist. Nat. Emp. Chinois, 2, pt. 1, 34. Type locality. — Batangas, Luzon.
Ussa nublanus Heude.
1888. Ussa nublanus Heude, Mem. Hist. Nat. Emp. Chinois, 2, pt. 1, 24. Type locality. — La Laguna, Luzon.
