# Supplementary material for: COPIOUS: A gold standard corpus of named entities towards extracting species occurrence from biodiversity literature
Source: Biodivers Data J. 2019 Jan 22;(7):e29626. doi: 10.3897/BDJ.7.e29626 (PMC6351503; doi:10.3897/BDJ.7.e29626)
Supplement: Supplementary material 2 — Division for training named entity recognisers [file bdj-07-e29626-s002.zip › copious_published/dev/107004_English_78294_34354197_1912.ann]

T1	GeographicalLocation 15 33	PHILIPPINE ISLANDS
T2	Taxon 45 50	BOVIS
T3	Taxon 58 65	BUBALUS
T4	Taxon 79 86	Bubalus
T5	Taxon 132 169	Bos bubalis SWITHBOS bubalis Linnaeus
T6	Taxon 241 256	Bubalus bubalis
T7	Taxon 241 267	Bubalus bubalis (Linnaeus)
T8	Taxon 275 286	Bos bubalis
T9	Taxon 275 295	Bos bubalis Linnaeus
T10	Taxon 328 343	Bubalus kerabau
T11	Taxon 328 357	Bubalus kerabau ferns Nehring
T12	GeographicalLocation 420 425	Luzon
T13	GeographicalLocation 444 448	Rome
T14	GeographicalLocation 450 455	Italy
T15	GeographicalLocation 473 486	southern Asia
T16	GeographicalLocation 489 494	Luzon
T17	GeographicalLocation 509 516	Masbate
T18	GeographicalLocation 531 538	Mindoro
T19	GeographicalLocation 553 559	Negros
T20	Taxon 572 591	Bubalus mainitensis
T21	Taxon 572 597	Bubalus mainitensis Heude
T22	Taxon 605 624	Bubalus mainitensis
T23	Taxon 605 630	Bubalus mainitensis Heude
T24	GeographicalLocation 687 698	Lake Mainit
T25	GeographicalLocation 700 708	Mindanao
T26	GeographicalLocation 725 733	Mindanao
T27	Taxon 743 762	Bubalus mindorensis
T28	Taxon 743 768	Bubalus mindorensis Heude
T29	Taxon 776 795	Bubalus mindorensis
T30	Taxon 776 801	Bubalus mindorensis Heude
T31	Taxon 854 870	Anoa mindorensis
T32	Taxon 854 877	Anoa mindorensis Steere
T33	Taxon 926 948	Probubalus mindorensis
T34	Taxon 926 955	Probubalus mindorensis Steere
T35	GeographicalLocation 974 980	London
T36	GeographicalLocation 1017 1024	Mindoro
T37	GeographicalLocation 1026 1033	Mindoro
T38	Taxon 1043 1064	Bubalus moellendorffi
T39	Taxon 1043 1072	Bubalus moellendorffi Nehring
T40	Taxon 1080 1101	Bubalus moellendorffi
T41	Taxon 1080 1109	Bubalus moellendorffi Nehring
T42	GeographicalLocation 1191 1206	Busuanga Island
T43	GeographicalLocation 1208 1218	Calamianes
T44	GeographicalLocation 1220 1228	Busuanga
T45	GeographicalLocation 1241 1247	Culion
T46	Taxon 1268 1275	SIRENIA
T47	Taxon 1284 1292	DUGONGID
T48	Taxon 1300 1315	DUGONG Lacepede
T49	Taxon 1323 1338	Dugong Lacepede
T50	Taxon 1364 1378	Dugong indicus
T51	Taxon 1379 1395	Trichecus dugon
T52	Taxon 58 71	BUBALUS Smith
T53	Taxon 79 95	Bubalus H. Smith
T54	Taxon 132 143	Bos bubalis
