# Supplementary material for: COPIOUS: A gold standard corpus of named entities towards extracting species occurrence from biodiversity literature
Source: Biodivers Data J. 2019 Jan 22;(7):e29626. doi: 10.3897/BDJ.7.e29626 (PMC6351503; doi:10.3897/BDJ.7.e29626)
Supplement: Supplementary material 2 — Division for training named entity recognisers [file bdj-07-e29626-s002.zip › copious_published/dev/107004_English_78294_34354197_1912.txt]

MAMMALS OF THE PHILIPPINE ISLANDS.
45
Family BOVIS.
Genus BUBALUS Smith.
1827.
Bubalus H. Smith, Griffith's Cuvier, 5, 371.
Type.
— Bos bubalis SWITHBOS bubalis Linnaeus.
Large buffaloes (carabao and tamarao) ; both sexes with hollow horns.
Bubalus bubalis (Linnaeus).
1758.
Bos bubalis Linnaeus, Syst. nat, 10 ed, 1, 72.
1894.
Bubalus kerabau ferns Nehring, Sitz-ber.
Ges.
Nat.
Freunde Berlin, No.
8, 187, October 16.
(Luzon)
Type locality.
— Rome, Italy (introduced from southern Asia).
Luzon (Worcester) ; Masbate (Worcester) ; Mindoro (Worcester) ; Negros (Worcester)
Bubalus mainitensis Heude.
1888.
Bubalus mainitensis Heude, Mem.
Hist.
Nat.
Emp.
Chinois, 2, 205.
Type locality.
— Lake Mainit, Mindanao (domesticated).
Mindanao (Heude).
Bubalus mindorensis Heude.
1888.
Bubalus mindorensis Heude, Mem.
Hist.
Nat.
Emp.
Chinois,
2, 50, August.
1888.
Anoa mindorensis Steere, in Sclater, Nature, 38, 364, August,
16.
1888.
Probubalus mindorensis Steere, Proc.
Zool.
Soc.
London, 415,
November 20.
Type locality.
— Mindoro.
Mindoro (Heude).
Bubalus moellendorffi Nehring.
1894.
Bubalus moellendorffi Nehring, Sitz-ber.
Ges.
Nat.
Freunde zu Berlin, No.
8, 185, October 16.
Type locality.
— Busuanga Island, Calamianes.
Busuanga (Nehring) ; Culion (Trouessart).
Order SIRENIA.
Family DUGONGID.
Genus DUGONG Lacepede.
1799.
Dugong Lacepede, Tabl.
Mamm, 17.
Type.
— Dugong indicus  Trichecus dugon MTJLLEE.
Large marine mammals (adults about 25 meters long) ; no posterior limbs; no nails on fore limbs; tail flattened and horizontally expanded.
