# Supplementary material for: COPIOUS: A gold standard corpus of named entities towards extracting species occurrence from biodiversity literature
Source: Biodivers Data J. 2019 Jan 22;(7):e29626. doi: 10.3897/BDJ.7.e29626 (PMC6351503; doi:10.3897/BDJ.7.e29626)
Supplement: Supplementary material 2 — Division for training named entity recognisers [file bdj-07-e29626-s002.zip › copious_published/dev/107004_English_78294_34354201_1912.ann]

T1	Taxon 48 57	Fruit bat
T2	Taxon 59 77	Pteropus speciosus
T3	Taxon 93 106	Sus cebifrons
T4	GeographicalLocation 119 123	Cebu
T5	Taxon 132 151	Melanaxis breviceps
T6	Taxon 156 174	M. mashatensisrusa
T7	Taxon 189 198	Fruit bat
T8	Taxon 200 216	Acerodon jubatus
T9	Taxon 241 260	Sciurus mindanensis
T10	Taxon 265 280	S. philippensis
T11	Taxon 294 328	Nycticebus philippinus. menagensis
T12	Taxon 339 359	Tarsius philippensis
T13	GeographicalLocation 361 369	Mindanao
T14	GeographicalLocation 371 376	Leyte
T15	Taxon 424 439	Sus mindanensis
T16	Taxon 460 477	Paradoxurus minax
T17	Taxon 489 503	Sciurus cassis
T18	Taxon 533 547	Epimys kelleri
T19	Taxon 579 598	Tarsius carbonarius
T20	Taxon 633 650	Crocidura grandis
T21	Taxon 700 722	Hipposideros coronatus
T22	Taxon 772 787	Taphozous pluto
T23	Taxon 811 828	Podogymnura truei
T24	Taxon 842 860	Urogale cylindrura
T25	Taxon 867 884	Rhinolophus inops
T26	Taxon 897 912	Crunomys fallax
T27	Taxon 914 932	Epimys albigularis
T28	Taxon 934 948	E. mindanensis
T29	Taxon 950 963	E. todayensis
T30	Taxon 965 975	E. vulcani
T31	Taxon 977 989	E. v. apicis
T32	Taxon 991 1007	Bullimus bagobus
T33	Taxon 1009 1026	Limnomys sibuanus
T34	Taxon 1028 1045	Tarsomys apoensis
T35	Taxon 1047 1064	Apomys hylocoetes
T36	Taxon 1066 1077	A. insignis
T37	Taxon 1083 1094	A. petrssus
T38	Taxon 1155 1171	Crocidura beatus
T39	Taxon 1178 1191	Apomys bardus
T40	Taxon 1201 1210	Fruit bat
T41	Taxon 1212 1238	Pteropus vampyrus lanensis
T42	Taxon 1354 1370	Urogale everetti
T43	Taxon 1437 1450	E. zamboangse
T44	Taxon 1466 1492	Harpyionycteris whiteheadi
T45	Taxon 1500 1519	Ussa barandanusrusa
T46	Taxon 1569 1588	Chilophylla hirsuta
T47	Taxon 1671 1689	Crocidura halconus
T48	Taxon 1694 1705	C. mindorus
T49	GeographicalLocation 108 115	Masbate
T50	GeographicalLocation 79 86	Hasbate
T51	GeographicalLocation 38 46	Malanipa
T52	Taxon 88 91	Pig
T53	Taxon 126 130	Deer
T54	GeographicalLocation 179 187	Mindanao
T55	Taxon 200 228	Acerodon jubatus mindanensis
T56	Taxon 230 239	Squirrels
T57	Taxon 282 292	Slow lemur
T58	Taxon 330 337	Tarsier
T59	Taxon 390 394	Pigs
T60	Taxon 396 410	Sus inconstans
T61	GeographicalLocation 412 417	Alaya
T62	Taxon 419 422	Pig
T63	GeographicalLocation 441 446	Davao
T64	Taxon 448 458	Palm civet
T65	Taxon 479 487	Squirrel
T66	Taxon 489 516	Sciurus cassis. mindanensis
T67	Taxon 518 522	Rats
T68	Taxon 527 531	mice
T69	Taxon 552 568	Mus commissarius
T70	Taxon 570 577	Tarsier
T71	GeographicalLocation 600 624	Grand Malindang Mountain
T72	GeographicalLocation 382 387	Samar
T73	Taxon 626 631	Shrew
T74	GeographicalLocation 652 663	Lake Mainit
T75	Taxon 665 672	Buffalo
T76	Taxon 674 693	Bubalus mainitensis
T77	Taxon 695 698	Bat
T78	Taxon 724 728	Mati
T79	Taxon 730 734	Deer
T80	Taxon 736 755	Ussa francianusrusa
T81	GeographicalLocation 757 765	Mercedes
T82	Taxon 767 770	Bat
T83	GeographicalLocation 789 798	Mount Apo
T84	Taxon 800 809	Woodshrew
T85	Taxon 830 840	Tree shrew
T86	Taxon 862 865	Bat
T87	Taxon 886 890	Rats
T88	Taxon 1096 1102	Monkey
T89	Taxon 1104 1133	Pithecus mindanensis apoensis
T90	GeographicalLocation 1135 1146	Mount Bliss
T91	Taxon 1153 1154	;
T92	Taxon 1173 1176	Rat
T93	GeographicalLocation 1193 1199	Pantar
T94	Taxon 1240 1243	Rat
T95	Taxon 1245 1263	Epimys pantarensis
T96	Taxon 1265 1271	Monkey
T97	Taxon 1273 1293	Pithecus mindanensis
T98	GeographicalLocation 1295 1303	Tagulaya
T99	Taxon 1305 1308	Rat
T100	Taxon 1310 1329	Epimys tagulayensis
T101	GeographicalLocation 1331 1340	Zamboanga
T102	Taxon 1342 1352	Tree shrew
T103	Taxon 1372 1375	Bat
T104	Taxon 1377 1405	Rhinolophus arcuatus exiguus
T105	Taxon 1407 1411	Rats
T106	Taxon 1413 1432	Epimys magnirostris
T107	GeographicalLocation 1452 1459	Mindoro
T108	Taxon 1461 1464	Bat
T109	Taxon 1494 1498	Deer
T110	Taxon 1521 1528	Buffalo
T111	Taxon 1530 1549	Bubalus mindorensis
T112	Taxon 1564 1567	Bat
T113	Taxon 1590 1593	Rat
T114	Taxon 1595 1606	Epimys gala
T115	GeographicalLocation 1608 1622	Mount Dulangan
T116	Taxon 1624 1627	Rat
T117	Taxon 1629 1647	Epimys mindorensis
T118	Taxon 1663 1669	Shrews
T119	GeographicalLocation 1649 1661	Mount Halcon
