# Supplementary material for: COPIOUS: A gold standard corpus of named entities towards extracting species occurrence from biodiversity literature
Source: Biodivers Data J. 2019 Jan 22;(7):e29626. doi: 10.3897/BDJ.7.e29626 (PMC6351503; doi:10.3897/BDJ.7.e29626)
Supplement: Supplementary material 2 — Division for training named entity recognisers [file bdj-07-e29626-s002.zip › copious_published/dev/107004_English_78294_34354201_1912.txt]

MAMMALS OP THE PHILIPPINE ISLANDS. 49
Malanipa. Fruit bat; Pteropus speciosus.
Hasbate. Pig; Sus cebifrons (Masbate or Cebu).
Deer; Melanaxis breviceps and M. mashatensisrusa ().
Mindanao. Fruit bat; Acerodon jubatus mindanensis.
Squirrels; Sciurus mindanensis and S. philippensis. Slow lemur; Nycticebus philippinus. menagensis. Tarsier; Tarsius philippensis (Mindanao, Leyte, and Samar). Pigs; Sus inconstans.
Alaya. Pig; Sus mindanensis.
Davao. Palm civet; Paradoxurus minax.
Squirrel; Sciurus cassis. mindanensis.
Rats and mice; Epimys kelleri and Mus commissarius.
Tarsier; Tarsius carbonarius.
Grand Malindang Mountain. Shrew; Crocidura grandis.
Lake Mainit. Buffalo; Bubalus mainitensis. Bat; Hipposideros coronatus.
Mati. Deer; Ussa francianusrusa.
Mercedes. Bat; Taphozous pluto.
Mount Apo. Woodshrew; Podogymnura truei.
Tree shrew; Urogale cylindrura.
Bat; Rhinolophus inops.
Rats, etc; Crunomys fallax, Epimys albigularis, E. mindanensis, E. todayensis, E. vulcani, E. v. apicis, Bullimus bagobus, Limnomys sibuanus, Tarsomys apoensis, Apomys hylocoetes, A. insignis, and A. petrssus.
Monkey; Pithecus mindanensis apoensis.
Mount Bliss. Shrew; Crocidura beatus. Rat; Apomys bardus.
Pantar. Fruit bat; Pteropus vampyrus lanensis. Rat; Epimys pantarensis. Monkey; Pithecus mindanensis.
Tagulaya. Rat; Epimys tagulayensis.
Zamboanga. Tree shrew; Urogale everetti.
Bat; Rhinolophus arcuatus exiguus.
Rats; Epimys magnirostris and E. zamboangse.
Mindoro. Bat; Harpyionycteris whiteheadi. Deer; Ussa barandanusrusa. Buffalo; Bubalus mindorensis.
AXJLG RIVER. Bat; Chilophylla hirsuta. Rat; Epimys gala.
Mount Dulangan. Rat; Epimys mindorensis.
Mount Halcon. Shrews; Crocidura halconus and C. mindorus.
104911 — 4
