# Supplementary material for: COPIOUS: A gold standard corpus of named entities towards extracting species occurrence from biodiversity literature
Source: Biodivers Data J. 2019 Jan 22;(7):e29626. doi: 10.3897/BDJ.7.e29626 (PMC6351503; doi:10.3897/BDJ.7.e29626)
Supplement: Supplementary material 2 — Division for training named entity recognisers [file bdj-07-e29626-s002.zip › copious_published/dev/107004_English_78294_34354211_1912.ann]

T1	GeographicalLocation 15 33	PHILIPPINE ISLANDS
T2	GeographicalLocation 114 132	Philippine Islands
T3	Taxon 202 222	Pithecus mindanensis
T4	Taxon 240 252	P. suluensis
T5	Taxon 254 266	P. cagayanus
T6	Taxon 268 285	Pteropus lanensis
T7	Taxon 302 320	Urogale cylindrura
T8	Taxon 322 339	Podogymnura truei
T9	Taxon 341 360	Epimys tagulayensis
T10	Taxon 362 376	E. albigularis
T11	Taxon 378 393	E. magnirostris
T12	Taxon 395 409	E. mindanensis
T13	Taxon 411 424	E. zamboangae
T14	Taxon 426 436	E. kelleri
T15	Taxon 438 451	E. todayensis
T16	Taxon 453 463	E. vulcani
T17	Taxon 465 477	E. v. apicis
T18	Taxon 479 493	E. pantarensis
T19	Taxon 514 530	Bullimus bagobus
T20	Taxon 532 549	Limnomys sibuanus
T21	Taxon 551 568	Tarsomys apoensis
T22	Taxon 570 587	Apomys hylocoetes
T23	Taxon 589 599	A. petrels
T24	Taxon 605 616	A. insignis
T25	GeographicalLocation 670 688	Philippine Islands
T26	Taxon 755 768	Sciurus cagsi
T27	Taxon 905 925	Tarsius philippensis
T28	Taxon 1064 1087	Crateromys schadenbergi
T29	Taxon 1705 1726	Odontonycteris meyeri
T30	GeographicalLocation 1817 1829	Cagayan Sulu
T31	Person 1867 1871	E. A
T32	GeographicalLocation 2106 2124	Philippine Islands
T33	Taxon 2217 2235	Crocidura halconus
T34	Taxon 2237 2246	C. beatus
T35	Taxon 2248 2259	C. mindorus
T36	Taxon 2261 2271	C. grandis
T37	Taxon 2273 2287	Tupaia cuyonis
T38	Taxon 2289 2305	Pteropus pumilus
T39	Taxon 2307 2326	Chilophylla hirsuta
T40	Taxon 2328 2343	Taphozous pluto
T41	Taxon 2345 2360	Epimys tyrannus
T42	Taxon 2362 2369	E. gala
T43	Taxon 2371 2388	Tryphomys adustus
T44	Taxon 2390 2406	Batomys dentatus
T45	Taxon 2408 2421	Apomys bardus
T46	Taxon 2433 2444	A. musculus
T47	Taxon 2450 2469	Tarsius fraterculus
T48	GeographicalLocation 2613 2618	Luzon
T49	Person 38 53	Mearns, Edgar A
T50	Taxon 224 238	P. m. apoensis
T51	Taxon 287 300	Pt. cagayanus
T52	Taxon 495 512	Mus commissar ius
T53	Taxon 618 626	Meyer, A
T54	Taxon 652 660	Squirrel
T55	GeographicalLocation 707 713	London
T56	TemporalExpression 715 719	1890
T57	TemporalExpression 1224 1239	August 25, 1895
T58	TemporalExpression 1881 1885	1904
T59	Taxon 1920 1924	Bats
T60	Taxon 2019 2023	bats
T61	TemporalExpression 2181 2190	August 19
T62	Taxon 2423 2431	A. major
T63	Taxon 2489 2505	Mus commissarius
T64	GeographicalLocation 2509 2515	Mearns
T65	GeographicalLocation 2534 2544	Washington
T66	TemporalExpression 2546 2550	1911
T67	TemporalExpression 2561 2572	February 24
