# Supplementary material for: COPIOUS: A gold standard corpus of named entities towards extracting species occurrence from biodiversity literature
Source: Biodivers Data J. 2019 Jan 22;(7):e29626. doi: 10.3897/BDJ.7.e29626 (PMC6351503; doi:10.3897/BDJ.7.e29626)
Supplement: Supplementary material 2 — Division for training named entity recognisers [file bdj-07-e29626-s002.zip › copious_published/dev/107004_English_78294_34354211_1912.txt]

MAMMALS OF THE PHILIPPINE ISLANDS. 59
Mearns, Edgar A. Descriptions of New Genera and Species of Mammals from the Philippine Islands. Proc. U. S. Nat. Mus. (1905), 28, 425-460. Original descriptions of Pithecus mindanensis, P. m. apoensis, P. suluensis, P. cagayanus, Pteropus lanensis, Pt. cagayanus, Urogale cylindrura, Podogymnura truei, Epimys tagulayensis, E. albigularis, E. magnirostris, E. mindanensis, E. zamboangae, E. kelleri, E. todayensis, E. vulcani, E. v. apicis, E. pantarensis, Mus commissar ius, Bullimus bagobus, Limnomys sibuanus, Tarsomys apoensis, Apomys hylocoetes, A. petrels, and A. insignis.
Meyer, A. B. Description of a New Squirrel from the Philippine Islands. Proc. Zool. Soc. London (1890), 579-601. Original description of Sciurus cagsi.
Idem. Eine Neue Tarsius-art. Abhandl. und Berichte des Konigl. Zool. Mus. Dresden (1894-95), No. 1, 1-2, 1895. Original description of Tarsius philippensis.
Idem. Eine Neue Phloeomys-art. Abhandl. und Berichte des Konigl. Zool. Mus. Dresden (1894-95), No. 6, 1-2, 1895.
Original description of Crateromys schadenbergi.
Idem. Der Stinkdachs der Philippinen Mydaus marchei Huet). Abhand. und Berichte des Konigl. Zool. Mus. Dresden (1894-95), No. 13, 1-4, August 25, 1895. Mydaus schadenbergii Jentink said tom. marchei Huet.
Idem. Saugethiere von Celebes und Philippinen-archipel. I. Abhand. und Berichte des Konigl. Zool. Mus. Dresden (1896-97), No. 6, 1896. General account of Philippine mammals with colored plates.
Idem. Saugethiere von Celebes und Philippinen-Archipel. II. Abhand. und Berichte des Konigl. Zool. Mus. Dresden (1898-99), No. 7, 1899. Original description of Epimys datae.
Miller, Gerrit S, Jr. A Second Specimen of Odontonycteris meyeri Jentink. Proc. Biol. Soc. Washington (1905), 18, 253, December 9.
Records a specimen from Cagayan Sulu; in the U. S. N. M, collected by Dr. E. A. Mearns, 1904.
Idem. The Families and Genera of Bats. Bull. U. S. Nat. Mus. (1907), No. 57, I-XVII; 1-282, pi. 1-14. History and classification of bats.
Idem. Descriptions of Two New Genera and Sixteen New Species of Mammals from the Philippine Islands. Proc. U. S. Nat. Mus. (1910), 38, 391-404, pis. 18-20, August 19.
Original descriptions of Crocidura halconus, C. beatus, C. mindorus, C. grandis, Tupaia cuyonis, Pteropus pumilus, Chilophylla hirsuta, Taphozous pluto, Epimys tyrannus, E. gala, Tryphomys adustus, Batomys dentatus, Apomys bardus, A. major, A. musculus, and Tarsius fraterculus.
Idem. Note on the Mus commissarius of Mearns. Proc. Biol. Soc. Washington (1911), 24, 38, February 24.
Records additional specimens, two from Luzon.
