# Supplementary material for: COPIOUS: A gold standard corpus of named entities towards extracting species occurrence from biodiversity literature
Source: Biodivers Data J. 2019 Jan 22;(7):e29626. doi: 10.3897/BDJ.7.e29626 (PMC6351503; doi:10.3897/BDJ.7.e29626)
Supplement: Supplementary material 2 — Division for training named entity recognisers [file bdj-07-e29626-s002.zip › copious_published/dev/107004_English_78294_34354214_1912.ann]

T1	GeographicalLocation 94 105	Philippines
T2	Taxon 249 268	Sciurus mindanensis
T3	Taxon 273 286	S. samarensis
T4	Taxon 400 412	Felis minuta
T5	Taxon 644 664	Vespertilio abravius
T6	Taxon 666 687	Tylonycteris pachypus
T7	Taxon 710 730	Hipposideros bicolor
T8	Taxon 736 754	Rhinolophus luctus
T9	Taxon 792 803	Emballonura
T10	Taxon 920 941	Emballonura monticola
T11	GeographicalLocation 1000 1014	Malayan Region
T12	Taxon 1085 1107	Nannosciurus concinnus
T13	GeographicalLocation 1346 1369	East Indian Archipelago
T14	Taxon 1451 1467	Urogale everetti
T15	Taxon 1473 1491	Tragulus nigricans
T16	GeographicalLocation 1542 1553	Philippines
T17	Taxon 1631 1652	Sciuropterus nigripes
T18	Taxon 1693 1710	Tupaia ferruginea
T19	Taxon 1782 1812	Tupaia ferruginea palawanensis
T20	Taxon 1947 1967	Kerivoula whiteheadi
T21	GeographicalLocation 2017 2031	Northern Luzon
T22	Taxon 2141 2162	Rhynchomys soricoides
T23	Taxon 2164 2184	Chrotomys whiteheadi
T24	Taxon 2186 2205	Celxnoniys silaceus
T25	Taxon 2207 2225	Carpomys melanurus
T26	Taxon 2227 2237	C. phxurus
T27	Taxon 2239 2253	Batomys granti
T28	Taxon 2259 2275	Epimys luzonicus
T29	GeographicalLocation 2299 2306	Celebes
T30	GeographicalLocation 2308 2314	Borneo
T31	GeographicalLocation 2324 2335	Philippines
T32	Taxon 2451 2477	Harpyionycteris whiteheadi
T33	TemporalExpression 201 208	July 14
T34	TemporalExpression 211 215	1890
T35	Taxon 689 708	Pipistrellus tenuis
T36	TemporalExpression 1420 1425	March
T37	TemporalExpression 1600 1604	July
T38	Taxon 1844 1848	Bats
T39	Taxon 1856 1871	Genus Kerivoula
T40	Person 2050 2064	John Whitehead
