# Supplementary material for: COPIOUS: A gold standard corpus of named entities towards extracting species occurrence from biodiversity literature
Source: Biodivers Data J. 2019 Jan 22;(7):e29626. doi: 10.3897/BDJ.7.e29626 (PMC6351503; doi:10.3897/BDJ.7.e29626)
Supplement: Supplementary material 2 — Division for training named entity recognisers [file bdj-07-e29626-s002.zip › copious_published/dev/107004_English_78294_34354214_1912.txt]

62 HOLLISTER.
Idem. A List of the Birds and Mammals Collected by the Steere Expedition to the Philippines, with Localities, and with Brief Preliminary Descriptions of Supposed New Species, Ann. Arbor, July 14, (1890), 1-30. Original descriptions of Sciurus mindanensis and S. samarensis.
Temminck, C. J. Monographies de Mammalogie. Tome premier, Paris (1827), I-XXXII, 1-268. Original description of Felis minuta.
Idem. Monographies de Mammalogie, ou Description de quelques genres de mammiferes, dont les especes ont ete observees dans les differents musee de Europe. (1841), 2, 1-392, pis. 28-70. Leiden, (18351841).
Original descriptions of Vespertilio abravius, Tylonycteris pachypus, Pipistrellus tenuis, Hipposideros bicolor, and Rhinolophus luctus.
Idem. Over de Geslachten Taphozous, Emballonura, Urocryptus en Diclidurus. Tijdschrift voor Natuurlijke Gesch. en Physiol. (1838), 5, 1-34.
Original description of Emballonura monticola.
Thomas, Oldfield. Diagnoses of four New Mammals from the Malayan Region. Ann. and Mag. Nat. Hist. (1888), VI, 2, 407. Original description of Nannosciurus concinnus.
Idem. Preliminary Notes on the Characters and Synonymy of the Different Species of Otter. Proc. Zool. Sac. London (1889), 190-200.
Specific name cinerea luiger revived for the Oriental clawless otter.
Idem. On some New Mammalia from the East Indian Archipelago. Ann. and Mag. Nat. Hist. (1892), VI, 9, 250-254, March.
Original description of Urogale everetti, and Tragulus nigricans.
Idem. Description of a New Sciuropterus from the Philippines. Ann. and Mag. Nat. Hist. (1893), VI, 12, 30, July.
Original descriptions of Sciuropterus nigripes.
Idem. On the Palawan Representative of Tupaia ferruginea. Ann. and Mag. Nat. Hist. (1894), VI, 13, 367.
Original description of Tupaia ferruginea palawanensis.
Idem. Descriptions of Two New Bats of the Genus Kerivoula. Ann. and Mag. Nat. Hist. (1894), VI, 14, 460-462.
Original description of Kerivoula whiteheadi.
Idem. Preliminary Diagnoses of New Mammals from Northern Luzon, Collected by Mr. John Whitehead. Ann. and Mag. Nat. Hist. (1895), VI, 16, 160-164.
Original descriptions of Rhynchomys soricoides, Chrotomys whiteheadi, Celxnoniys silaceus, Carpomys melanurus, C. phxurus, Batomys granti, and Epimys luzonicus.
Idem. On Mammals from Celebes, Borneo, and the Philippines recently received at the British Museum. Ann. and Mag. Nat. Hist. (1896), VI, 18, 241-250.
Original description of Harpyionycteris whiteheadi.
