# Supplementary material for: COPIOUS: A gold standard corpus of named entities towards extracting species occurrence from biodiversity literature
Source: Biodivers Data J. 2019 Jan 22;(7):e29626. doi: 10.3897/BDJ.7.e29626 (PMC6351503; doi:10.3897/BDJ.7.e29626)
Supplement: Supplementary material 2 — Division for training named entity recognisers [file bdj-07-e29626-s002.zip › copious_published/dev/107004_English_78294_34354215_1912.ann]

T1	Taxon 235 245	Celsenomys
T2	Taxon 247 255	Crunomys
T3	Taxon 261 276	Epimys negrinus
T4	GeographicalLocation 308 316	Mindanao
T5	GeographicalLocation 318 329	Philippines
T6	GeographicalLocation 394 406	Eastern Asia
T7	Taxon 496 513	Crunomys melanius
T8	GeographicalLocation 569 581	Eastern Asia
T9	GeographicalLocation 637 655	Philippine Islands
T10	GeographicalLocation 738 745	Mt. Apo
T11	Taxon 1065 1078	N. menagensis
T12	Taxon 1113 1127	Sciurus steeri
T13	GeographicalLocation 1145 1152	Palawan
T14	Taxon 1269 1285	Sciurus juvencus
T15	Taxon 1328 1345	P. philippinensis
T16	Taxon 1453 1470	Paradoxurus minax
T17	Taxon 1475 1484	P. torvus
T18	GeographicalLocation 1791 1804	Luzon macaque
T19	Taxon 1939 1960	Vespertilio chinensis
T20	Taxon 2071 2091	Miniopterus tibialis
T21	Taxon 2096 2108	M. australis
T22	Taxon 2284 2304	Pachyura edwardsiana
T23	Taxon 2420 2429	Prosimiae
T24	Taxon 2431 2441	Chiroptera
T25	GeographicalLocation 2509 2527	Philippine Islands
T26	GeographicalLocation 2023 2029	London
T27	TemporalExpression 2031 2035	1858
T28	Taxon 2110 2123	Trouessart, E
T29	TemporalExpression 2247 2258	December 15
T30	TemporalExpression 2390 2394	1904
T31	Taxon 2443 2454	Insectivora
T32	Taxon 2456 2465	Carnivora
T33	Taxon 2467 2477	Pinnipedia
T34	Taxon 2410 2418	Primates
T35	TemporalExpression 2489 2493	1904
T36	Taxon 2529 2537	Primates
T37	Taxon 2542 2551	Prosimiae
T38	Taxon 2556 2566	Chiroptera
T39	Taxon 2572 2582	Dermoptera
T40	Taxon 2587 2598	Insectivora
T41	Taxon 2603 2612	Carnivora
T42	Person 76 90	John Whitehead
T43	GeographicalLocation 127 138	Philippines
T44	GeographicalLocation 158 164	London
T45	TemporalExpression 166 170	1898
T46	Person 338 339	M
T47	Person 344 352	Anderson
T48	GeographicalLocation 432 438	London
T49	TemporalExpression 440 444	1907
T50	TemporalExpression 458 470	February, 12
T51	Person 621 629	Anderson
T52	GeographicalLocation 674 680	London
T53	TemporalExpression 682 686	1907
T54	TemporalExpression 698 708	June, 1907
T55	Taxon 777 790	Flying-lemurs
T56	TemporalExpression 843 848	March
T57	Taxon 850 869	Cynocephalus volans
T58	Taxon 894 917	Philippine flying-lemur
T59	Taxon 953 960	Lorises
T60	Taxon 1019 1051	Considers Nycticebus philippinus
T61	Taxon 1090 1099	Squirrels
T62	TemporalExpression 1201 1209	December
T63	GeographicalLocation 1133 1140	Balabac
T64	Taxon 1221 1230	S. steeri
T65	GeographicalLocation 1234 1241	Balabac
T66	GeographicalLocation 1256 1263	Palawan
T67	Taxon 1308 1319	Paradoxurus
T68	GeographicalLocation 1359 1369	New Paguma
T69	Taxon 1528 1536	Linnaeus
T70	GeographicalLocation 1648 1654	London
T71	TemporalExpression 1656 1660	1911
T72	TemporalExpression 1672 1677	March
T73	Taxon 1694 1709	Linnsean genera
T74	Taxon 1739 1747	Linnaean
T75	Person 1806 1821	Tomes, Robert F
T76	Taxon 1867 1871	Bats
T77	GeographicalLocation 1889 1895	London
