# Supplementary material for: COPIOUS: A gold standard corpus of named entities towards extracting species occurrence from biodiversity literature
Source: Biodivers Data J. 2019 Jan 22;(7):e29626. doi: 10.3897/BDJ.7.e29626 (PMC6351503; doi:10.3897/BDJ.7.e29626)
Supplement: Supplementary material 2 — Division for training named entity recognisers [file bdj-07-e29626-s002.zip › copious_published/dev/107004_English_78294_34354215_1912.txt]

MAMMALS OP THE PHILIPPINE ISLANDS. (53
Idem. On the Mammals obtained by Mr. John Whitehead during hia recent Expedition to the Philippines. Trans. Zool. Soc. London (1898), 14, pt. 6, 377-412, pi. 30-36, June. Original descriptions of Celsenomys, Crunomys, and Epimys negrinus.
Idem. On Mammals collected in Mindanao, Philippines, by Mr. M. P. Anderson for the Duke of Bedford's Exploration of Eastern Asia. Abstr. Proc. Zool. Soc. London (1907), No. 39, 5, February, 12. Original description of Crunomys melanius.
Idem. The Duke of Bedford's Zoological Exploration in Eastern Asia. III. On Mammals obtained by Mr. M. P. Anderson in the Philippine Islands. Proc. Zool. Soc. London (1907), 140-142, June, 1907. Notes on seven species from Mt. Apo.
Idem. The Nomenclature of the Flying-lemurs. Ann. and Mag. Nat. Hiat. (1908), VIII, 1, 252-255, March. Cynocephalus volans the proper name for the Philippine flying-lemur.
Idem. The Nomenclature of Certain Lorises. Ann. and Mag. Nat. Hist. (1908), VIII, 1, 467-469, June. Considers Nycticebus philippinus a synonym of N. menagensis.
Idem. The Squirrels described as Sciurus steeri from Balabac and Palawan. Ann. and Mag. Nat. Hist, (1908), VIII, 2, 498, December.
Restricts S. steeri to Balabac and names the Palawan form Sciurus juvencus.
Idem. New Species of Paradoxurus, of the P. philippinensis Group, and a New Paguma. Ann. and Mag. Nat. Hist. (1909), VIII, 3, 374-377, April.
Original description of Paradoxurus minax and P. torvus.
Idem. The Mammals of the Tenth Edition of Linnaeus; an Attempt to fix the Types of the Genera and the Exact Bases and Localities of the Species. Proc. Zool. Soc. London (1911), 120-158, March.
Fixes types of Linnsean genera, and type-localities of most Linnaean species. Revives the name syrichta for the Luzon macaque.
Tomes, Robert F. Descriptions of Four Undescribed Species of Bats. Proc. Zool Soc. London (1857), 25, 52-54. Original description of Vespertilio chinensis.
Idem. A Monograph of the Genus Miniopterus. Proc. Zool. Soc. London (1858), 115-128. Original description of Miniopterus tibialis and M. australis.
Trouessart, E. L. Description dune Espece Nouvelle de Musaraigne de la Collection du Musee de Paris. Le Naturaliste (1880), No. 42, 330, December 15.
Original description of Pachyura edwardsiana.
Idem. Catalogus Mammalium tarn Viventium quam Fossilium. Quinquennale Supplementum, 1904. Fasciculus I. Primates, Prosimiae, Chiroptera, Insectivora, Carnivora, Pinnipedia. Berolini (1904).
Records from Philippine Islands: Primates, 2; Prosimiae, 2; Chiroptera, 34; Dermoptera, 1; Insectivora, 6; Carnivora, 7.
