# Supplementary material for: COPIOUS: A gold standard corpus of named entities towards extracting species occurrence from biodiversity literature
Source: Biodivers Data J. 2019 Jan 22;(7):e29626. doi: 10.3897/BDJ.7.e29626 (PMC6351503; doi:10.3897/BDJ.7.e29626)
Supplement: Supplementary material 2 — Division for training named entity recognisers [file bdj-07-e29626-s002.zip › copious_published/dev/109841_English_35421830_1906.ann]

T1	TemporalExpression 94 98	1902
T2	GeographicalLocation 122 133	Philippines
T3	GeographicalLocation 144 154	Manila Bay
T4	GeographicalLocation 159 172	Laguna de Bay
T5	GeographicalLocation 177 199	The Philippine Islands
T6	GeographicalLocation 46 52	Farola
