# Supplementary material for: COPIOUS: A gold standard corpus of named entities towards extracting species occurrence from biodiversity literature
Source: Biodivers Data J. 2019 Jan 22;(7):e29626. doi: 10.3897/BDJ.7.e29626 (PMC6351503; doi:10.3897/BDJ.7.e29626)
Supplement: Supplementary material 2 — Division for training named entity recognisers [file bdj-07-e29626-s002.zip › copious_published/dev/109841_English_35421830_1906.txt]

ILLUSTRATIONS.
Plates I and II. Houses in the Farola district where cholera first appeared in
1902. Map No. 1. Portion of Philippines including Manila Bay and Laguna de Bay. 2. The Philippine Islands, by provinces.
105
