# Supplementary material for: COPIOUS: A gold standard corpus of named entities towards extracting species occurrence from biodiversity literature
Source: Biodivers Data J. 2019 Jan 22;(7):e29626. doi: 10.3897/BDJ.7.e29626 (PMC6351503; doi:10.3897/BDJ.7.e29626)
Supplement: Supplementary material 2 — Division for training named entity recognisers [file bdj-07-e29626-s002.zip › copious_published/dev/109841_English_35421888_1906.ann]

T1	GeographicalLocation 175 180	Japan
T2	GeographicalLocation 338 344	Oshima
T3	GeographicalLocation 1463 1477	Riukiu Islands
T4	GeographicalLocation 102 107	Tokyo
T5	GeographicalLocation 109 114	Japan
T6	GeographicalLocation 199 205	Nippon
T7	GeographicalLocation 209 214	Hondo
T8	Taxon 264 291	Trigonocephalies Bromlioffi
T9	GeographicalLocation 309 315	Eiukiu
T10	GeographicalLocation 331 336	Amami
T11	GeographicalLocation 317 325	Loo Choo
T12	Taxon 373 378	snake
T13	Taxon 387 391	habu
T14	Taxon 646 653	serpent
T15	Taxon 655 659	habu
T16	TemporalExpression 666 678	I89S to 1906
T17	Taxon 1254 1261	serpent
T18	TemporalExpression 1588 1605	February 2S, 1908
T19	Taxon 4 8	HABU
T20	Person 42 53	T. Kitajima
T21	TemporalExpression 766 770	1898
T22	TemporalExpression 771 775	1899
T23	TemporalExpression 776 780	1900
T24	TemporalExpression 781 785	1901
T25	TemporalExpression 786 790	1902
T26	TemporalExpression 791 795	1903
T27	TemporalExpression 804 808	1905
T28	TemporalExpression 809 813	1906
