# Supplementary material for: COPIOUS: A gold standard corpus of named entities towards extracting species occurrence from biodiversity literature
Source: Biodivers Data J. 2019 Jan 22;(7):e29626. doi: 10.3897/BDJ.7.e29626 (PMC6351503; doi:10.3897/BDJ.7.e29626)
Supplement: Supplementary material 2 — Division for training named entity recognisers [file bdj-07-e29626-s002.zip › copious_published/dev/109841_English_35421947_1906.ann]

T1	GeographicalLocation 142 153	Philippines
T2	GeographicalLocation 923 938	Island of Leyte
T3	GeographicalLocation 1102 1107	Panay
T4	Taxon 1548 1569	Schistosoma japonicum
T5	Taxon 1575 1589	S. haematobium
T6	Taxon 1691 1702	Paragonimus
T7	GeographicalLocation 1998 2003	Leyte
T8	GeographicalLocation 2012 2020	Mindanao
T9	GeographicalLocation 2064 2070	Manila
T10	GeographicalLocation 2161 2166	Samar
T11	GeographicalLocation 2168 2173	Leyte
T12	GeographicalLocation 2179 2187	Mindanao
T13	GeographicalLocation 2414 2432	Island of Mindanao
T14	GeographicalLocation 506 517	Philippines
T15	Taxon 2205 2217	OPISTHORCHIS
T16	Taxon 2309 2324	opisthorchiasis
T17	GeographicalLocation 1002 1017	Island of Samar
T18	Taxon 1420 1441	SCHISTOSOMA JAPONICUM
T19	GeographicalLocation 1976 1982	Manila
T20	GeographicalLocation 1988 1993	Samar
T21	Taxon 2092 2103	Schistosoma
