# Supplementary material for: COPIOUS: A gold standard corpus of named entities towards extracting species occurrence from biodiversity literature
Source: Biodivers Data J. 2019 Jan 22;(7):e29626. doi: 10.3897/BDJ.7.e29626 (PMC6351503; doi:10.3897/BDJ.7.e29626)
Supplement: Supplementary material 2 — Division for training named entity recognisers [file bdj-07-e29626-s002.zip › copious_published/dev/109841_English_35421950_1906.ann]

T1	GeographicalLocation 167 181	Bilibid Prison
T2	GeographicalLocation 1294 1301	Bilibid
T3	GeographicalLocation 2064 2075	Philippines
T4	Person 131 139	Shattuck
T5	Person 385 391	Heiser
T6	Person 1055 1061	Heiser
T7	TemporalExpression 458 462	1906
T8	TemporalExpression 463 464	7
T9	TemporalExpression 858 862	1906
T10	GeographicalLocation 1946 1953	Bilibid
