# Supplementary material for: COPIOUS: A gold standard corpus of named entities towards extracting species occurrence from biodiversity literature
Source: Biodivers Data J. 2019 Jan 22;(7):e29626. doi: 10.3897/BDJ.7.e29626 (PMC6351503; doi:10.3897/BDJ.7.e29626)
Supplement: Supplementary material 2 — Division for training named entity recognisers [file bdj-07-e29626-s002.zip › copious_published/dev/109841_English_35421951_1906.ann]

T1	GeographicalLocation 1287 1298	Philippines
T2	GeographicalLocation 2110 2121	Philippines
T3	GeographicalLocation 2448 2459	Philippines
T4	Taxon 2926 2939	Tccnia solium
T5	Habitat 552 558	stream
T6	TemporalExpression 645 657	rainy season
T7	Habitat 663 670	streams
T8	Habitat 686 691	banks
T9	GeographicalLocation 2626 2633	Bilibid
T10	Taxon 2904 2916	Bymenolepsis
