# Supplementary material for: COPIOUS: A gold standard corpus of named entities towards extracting species occurrence from biodiversity literature
Source: Biodivers Data J. 2019 Jan 22;(7):e29626. doi: 10.3897/BDJ.7.e29626 (PMC6351503; doi:10.3897/BDJ.7.e29626)
Supplement: Supplementary material 2 — Division for training named entity recognisers [file bdj-07-e29626-s002.zip › copious_published/dev/109841_English_35421952_1906.ann]

T1	GeographicalLocation 685 699	Bilibid Prison
T2	GeographicalLocation 434 440	Manila
T3	TemporalExpression 442 456	February, 1908
T4	GeographicalLocation 1210 1228	Philippine Islands
