# Supplementary material for: COPIOUS: A gold standard corpus of named entities towards extracting species occurrence from biodiversity literature
Source: Biodivers Data J. 2019 Jan 22;(7):e29626. doi: 10.3897/BDJ.7.e29626 (PMC6351503; doi:10.3897/BDJ.7.e29626)
Supplement: Supplementary material 2 — Division for training named entity recognisers [file bdj-07-e29626-s002.zip › copious_published/dev/109841_English_35421952_1906.txt]

ANIMAL PARASITES OF MAN. 209
intestinal worms in the population, the general hygienic condition of the people would be improved to such a degree that there would follow a material reduction in the present high rates of morbidity and of mortality from tuberculosis and other prevailing diseases. 17
17 The following resolution was unanimously adopted at the recent annual meeting of the Philippine Islands Medical Association, held at Manila, February, 1908:
"Whereas, it would appear that the rate of infection with intestinal worms is higher among the Filipinos than has ever been definitely reported for any other people; and
"Whereas, it would appear further that the death rate at Bilibid Prison has been materially reduced following the treatment of the prisoners for these infections; and
"Whereas the spread of infection with intestinal worms can be controlled almost absolutely by the proper disposal of human excreta ; and
"Whereas, the proper disposal of human excreta would, at the same time, remove one of the most dangerous channels for the dissemination of other infectious diseases; Therefore, be it
"Resolved, That the Philippine Islands Medical Association does petition the Government of the Philippine Islands, through the honorable the Secretary of the Interior, that a commission of five properly qualified members be appointed to decide upon the most practical and efficient methods for the disposal of human excreta that can be established in these Islands and that such appropriation be made and which means provided in accordance with the report of this commission as may be necessary to put into effect a practical and expedient working system for the disposal of human excreta"
