# Supplementary material for: COPIOUS: A gold standard corpus of named entities towards extracting species occurrence from biodiversity literature
Source: Biodivers Data J. 2019 Jan 22;(7):e29626. doi: 10.3897/BDJ.7.e29626 (PMC6351503; doi:10.3897/BDJ.7.e29626)
Supplement: Supplementary material 2 — Division for training named entity recognisers [file bdj-07-e29626-s002.zip › copious_published/dev/109841_English_35421954_1906.ann]

T1	Person 955 969	H. T. Marshall
T2	Taxon 1599 1607	beriberi
T3	GeographicalLocation 2127 2133	Manila
T4	Person 81 97	Philip K. Gilman
T5	TemporalExpression 1753 1765	August, 1907
T6	TemporalExpression 1771 1784	January, 1908
