# Supplementary material for: COPIOUS: A gold standard corpus of named entities towards extracting species occurrence from biodiversity literature
Source: Biodivers Data J. 2019 Jan 22;(7):e29626. doi: 10.3897/BDJ.7.e29626 (PMC6351503; doi:10.3897/BDJ.7.e29626)
Supplement: Supplementary material 2 — Division for training named entity recognisers [file bdj-07-e29626-s002.zip › copious_published/dev/110038_English_49236_35517643_2000.ann]

T1	GeographicalLocation 113 117	Cebu
T2	GeographicalLocation 119 130	Philippines
T3	Taxon 142 154	Demospongiae
T4	GeographicalLocation 406 419	Mactan Island
T5	GeographicalLocation 421 425	Cebu
T6	GeographicalLocation 427 438	Philippines
T7	Taxon 700 721	Acervochalina hooperi
T8	Taxon 835 857	Xestospongia vansoesti
T9	GeographicalLocation 1125 1129	Cebu
T10	GeographicalLocation 1131 1150	Central Philippines
T11	GeographicalLocation 1725 1752	east coast of Mactan Island
T12	GeographicalLocation 1758 1767	Cebu City
T13	Taxon 1924 1944	Thalassia hemprichii
T14	Taxon 2133 2141	Acropora
T15	Taxon 2143 2154	Pocillopora
T16	Taxon 2179 2188	Halomitra
T17	Taxon 2205 2216	Lobophyllia
T18	Taxon 2218 2228	Symphyllia
T19	Taxon 2230 2239	Euphyllia
T20	TemporalExpression 2677 2685	February
T21	Taxon 132 140	Porifera
T22	GeographicalLocation 258 269	Los Angeles
T23	GeographicalLocation 271 281	California
T24	Taxon 522 536	Plakortis lita
T25	TemporalExpression 1028 1032	1994
T26	Person 1152 1161	Nishiyama
T27	GeographicalLocation 1698 1717	Tubuli Beach Resort
T28	Taxon 2156 2167	Seriatopora
T29	Taxon 2169 2177	Tubipora
T30	Taxon 2190 2203	Parahalomitra
T31	Taxon 2241 2249	Pectinia
T32	Taxon 2251 2258	Porites
T33	Taxon 2260 2269	Montipora
T34	Taxon 2271 2280	Millepora
T35	Taxon 2285 2291	Fungia
T36	TemporalExpression 2532 2536	June
T37	TemporalExpression 2537 2541	july
T38	GeographicalLocation 2559 2565	60Â° NE
T39	GeographicalLocation 2569 2580	220-240Â° SW
