# Supplementary material for: COPIOUS: A gold standard corpus of named entities towards extracting species occurrence from biodiversity literature
Source: Biodivers Data J. 2019 Jan 22;(7):e29626. doi: 10.3897/BDJ.7.e29626 (PMC6351503; doi:10.3897/BDJ.7.e29626)
Supplement: Supplementary material 2 — Division for training named entity recognisers [file bdj-07-e29626-s002.zip › copious_published/dev/111121_English_36025302_1908.ann]

T1	Person 191 203	G. F. Becker
T2	Person 400 406	Abella
T3	GeographicalLocation 459 467	Mindanao
T4	GeographicalLocation 678 686	Mindanao
T5	GeographicalLocation 800 808	Mindanao
T6	Person 1084 1090	Becker
T7	GeographicalLocation 1271 1275	Sulu
T8	GeographicalLocation 1321 1325	Sulu
T9	GeographicalLocation 1530 1538	Mindanao
T10	GeographicalLocation 1594 1612	Island of Mindanao
T11	GeographicalLocation 1745 1753	Canmahat
T12	GeographicalLocation 1761 1777	Misamis Province
T13	GeographicalLocation 1781 1787	Pigtao
T14	Person 1793 1800	Centeno
T15	GeographicalLocation 1957 1964	Surigao
T16	GeographicalLocation 2082 2101	mountains of Canton
T17	GeographicalLocation 2115 2123	Canmahat
T18	GeographicalLocation 2169 2176	Surigao
T19	Person 2256 2262	Semper
T20	GeographicalLocation 2339 2346	Surigao
T21	Person 2595 2604	Ashburner
T22	GeographicalLocation 2720 2727	Surigao
T23	GeographicalLocation 2754 2768	Cansuran River
T24	GeographicalLocation 2869 2885	eastern Mindanao
T25	GeographicalLocation 3054 3064	Butuan Bay
T26	GeographicalLocation 27 35	MINDANAO
T27	GeographicalLocation 40 44	SULU
T28	Person 352 368	Sainz de Baranda
T29	Person 370 377	Centeno
T30	Person 379 386	Montano
T31	Person 388 394	Espina
T32	Person 711 717	Semper
T33	Person 719 729	Richthofen
T34	Person 731 737	Minard
T35	Person 743 749	Renard
T36	Person 754 760	Martin
T37	Person 813 820	Oebbeke
T38	Person 871 877	Martin
T39	Person 882 889	Oebbeke
T40	Person 921 925	Dana
T41	Person 927 936	Ashburner
T42	Person 942 949	Nichols
T43	GeographicalLocation 977 985	Mindanao
T44	TemporalExpression 1117 1121	1898
T45	Person 1177 1187	Guillemard
T46	GeographicalLocation 1310 1317	Cagayan
T47	Person 1462 1468	Becker
T48	Person 1657 1673	Sainz de Baranda
T49	GeographicalLocation 1816 1826	Pigholugan
T50	GeographicalLocation 1833 1840	Cagayan
T51	GeographicalLocation 1849 1868	Province of Misamis
T52	GeographicalLocation 2022 2038	Misamis district
T53	GeographicalLocation 2280 2286	Mantis
T54	GeographicalLocation 2323 2335	Agusan River
T55	Person 2518 2525	Oebbeke
T56	Person 2582 2589	Montano
T57	Person 2815 2822	Montano
T58	GeographicalLocation 2921 2934	Bay of Butuan
T59	GeographicalLocation 2976 2982	Bislig
T60	GeographicalLocation 2987 2992	Catel
T61	GeographicalLocation 3106 3119	Gulf of Davao
T62	GeographicalLocation 3163 3170	Montana
T63	Taxon 3181 3186	Sahug
T64	GeographicalLocation 2103 2109	Ington
T65	GeographicalLocation 3125 3130	river
T66	GeographicalLocation 3317 3335	Philippine Islands
T67	GeographicalLocation 3447 3452	Bigat
