# Supplementary material for: COPIOUS: A gold standard corpus of named entities towards extracting species occurrence from biodiversity literature
Source: Biodivers Data J. 2019 Jan 22;(7):e29626. doi: 10.3897/BDJ.7.e29626 (PMC6351503; doi:10.3897/BDJ.7.e29626)
Supplement: Supplementary material 2 — Division for training named entity recognisers [file bdj-07-e29626-s002.zip › copious_published/dev/111121_English_36025303_1908.ann]

T1	GeographicalLocation 65 75	Pujada Bay
T2	GeographicalLocation 81 97	Cape San Agustin
T3	GeographicalLocation 148 154	Pujada
T4	GeographicalLocation 374 387	Iponan Valley
T5	GeographicalLocation 729 742	Macajalar Bay
T6	GeographicalLocation 769 776	Cagayan
T7	GeographicalLocation 1851 1858	Cagayan
T8	Person 1864 1870	Abella
T9	GeographicalLocation 1952 1962	Zamljoanga
T10	GeographicalLocation 1994 2001	Caldera
T11	GeographicalLocation 2106 2115	Zamboanga
T12	GeographicalLocation 2276 2298	Philippine Archipelago
T13	GeographicalLocation 2317 2323	Borneo
T14	GeographicalLocation 2396 2403	Palawan
T15	GeographicalLocation 2460 2479	Zamboanga Peninsula
T16	GeographicalLocation 2507 2512	Siasi
T17	GeographicalLocation 2518 2527	Tawi-tawi
T18	GeographicalLocation 2810 2818	Mindanao
T19	GeographicalLocation 2884 2896	Sulu Islands
T20	GeographicalLocation 2901 2920	Zamboanga Peninsula
T21	GeographicalLocation 2966 2974	Mindanao
T22	GeographicalLocation 163 176	Gulf of Davao
T23	GeographicalLocation 222 237	south of Bislig
T24	Person 244 250	Minard
T25	GeographicalLocation 286 293	Misamis
T26	GeographicalLocation 324 332	Mindanao
T27	Person 595 601	Abella
T28	GeographicalLocation 757 763	Iponan
T29	GeographicalLocation 782 788	Bigaan
T30	GeographicalLocation 798 803	Human
T31	GeographicalLocation 892 904	Iponan River
T32	GeographicalLocation 966 971	Human
T33	GeographicalLocation 1028 1034	Agusan
T34	GeographicalLocation 1067 1078	Human River
T35	Habitat 1141 1148	streams
T36	Person 1192 1198	Abella
T37	TemporalExpression 1491 1495	1879
T38	Person 1501 1507	Abella
T39	Person 1742 1748	Minard
T40	GeographicalLocation 1967 1988	southwestern mindanao
T41	Person 2003 2007	Dana
T42	Person 2194 2200	Renard
T43	GeographicalLocation 2375 2383	Busuanga
T44	GeographicalLocation 2385 2394	Linapacan
T45	GeographicalLocation 2408 2415	Balabac
T46	GeographicalLocation 2492 2499	Basilan
T47	GeographicalLocation 2501 2505	Sidu
T48	GeographicalLocation 2795 2799	Sulu
T49	GeographicalLocation 2985 2993	Mindanao
T50	Habitat 3058 3064	rivers
T51	GeographicalLocation 1827 1832	Bigot
