# Supplementary material for: COPIOUS: A gold standard corpus of named entities towards extracting species occurrence from biodiversity literature
Source: Biodivers Data J. 2019 Jan 22;(7):e29626. doi: 10.3897/BDJ.7.e29626 (PMC6351503; doi:10.3897/BDJ.7.e29626)
Supplement: Supplementary material 2 — Division for training named entity recognisers [file bdj-07-e29626-s002.zip › copious_published/dev/111121_English_36025304_1908.ann]

T1	GeographicalLocation 217 225	Mindanao
T2	GeographicalLocation 488 507	Zamboanga Peninsula
T3	GeographicalLocation 679 694	Mount Sugarloaf
T4	GeographicalLocation 710 724	Dumankilis Bay
T5	GeographicalLocation 726 737	Mount Dapan
T6	GeographicalLocation 769 779	Lake Lanao
T7	GeographicalLocation 781 798	Mounts Kalatungan
T8	GeographicalLocation 833 849	Mount Agtunganon
T9	GeographicalLocation 1397 1416	Zamboanga Peninsula
T10	GeographicalLocation 1478 1496	Island of Istegros
T11	GeographicalLocation 1602 1609	Masbate
T12	GeographicalLocation 1650 1658	Sorsogon
T13	GeographicalLocation 1667 1678	Catanduanes
T14	GeographicalLocation 1775 1780	Leyte
T15	GeographicalLocation 1782 1789	Masbate
T16	GeographicalLocation 1795 1802	Tayabas
T17	GeographicalLocation 2113 2121	Mindanao
T18	GeographicalLocation 2189 2208	Zamboanga Peninsula
T19	GeographicalLocation 2283 2293	Lake Lanao
T20	GeographicalLocation 2312 2322	Iligan Bay
T21	GeographicalLocation 2378 2392	Mataling River
T22	GeographicalLocation 2425 2435	Dapan Lake
T23	GeographicalLocation 2477 2493	Kulingtang Range
T24	GeographicalLocation 2542 2550	Mindanao
T25	GeographicalLocation 2642 2664	Philippine Archipelago
T26	GeographicalLocation 2797 2807	Illana Bay
T27	GeographicalLocation 27 35	MINDANAO
T28	GeographicalLocation 40 44	SULU
T29	GeographicalLocation 115 124	Mount Apo
T30	GeographicalLocation 529 534	20Â° E
T31	GeographicalLocation 640 645	85Â° W
T32	GeographicalLocation 803 810	Latukan
T33	GeographicalLocation 862 874	Agusan River
T34	GeographicalLocation 916 925	Apo Range
T35	GeographicalLocation 956 959	Apo
T36	GeographicalLocation 1043 1052	Mount Apo
T37	GeographicalLocation 1072 1085	Mount Matutun
T38	GeographicalLocation 1228 1240	Agusan River
T39	GeographicalLocation 1684 1695	Agusan line
T40	GeographicalLocation 2268 2272	Agus
T41	GeographicalLocation 2556 2579	Rio Grande cle Mindanao
T42	GeographicalLocation 1276 1281	8Â° "W
T43	GeographicalLocation 2733 2746	Lake Liguasan
T44	GeographicalLocation 2809 2819	Tliis rive
