# Supplementary material for: COPIOUS: A gold standard corpus of named entities towards extracting species occurrence from biodiversity literature
Source: Biodivers Data J. 2019 Jan 22;(7):e29626. doi: 10.3897/BDJ.7.e29626 (PMC6351503; doi:10.3897/BDJ.7.e29626)
Supplement: Supplementary material 2 — Division for training named entity recognisers [file bdj-07-e29626-s002.zip › copious_published/dev/111121_English_36025306_1908.ann]

T1	GeographicalLocation 119 127	Mindanao
T2	GeographicalLocation 243 251	Mindanao
T3	GeographicalLocation 369 377	Mindanao
T4	GeographicalLocation 866 875	Zamboanga
T5	GeographicalLocation 880 887	Surigao
T6	GeographicalLocation 895 900	Davao
T7	GeographicalLocation 1006 1025	Zamboanga Peninsula
T8	GeographicalLocation 1208 1221	Davao Valleys
T9	GeographicalLocation 1313 1320	Mindoro
T10	GeographicalLocation 1675 1687	Lanao region
T11	GeographicalLocation 27 35	MINDANAO
T12	GeographicalLocation 40 44	SULU
T13	GeographicalLocation 212 217	Luzon
T14	TemporalExpression 404 408	1905
T15	GeographicalLocation 417 426	Zamboanga
T16	GeographicalLocation 428 435	Isabela
T17	GeographicalLocation 437 441	Jolo
T18	GeographicalLocation 443 448	Davao
T19	GeographicalLocation 450 457	Surigao
T20	TemporalExpression 696 704	February
T21	TemporalExpression 705 708	May
T22	TemporalExpression 709 713	June
T23	TemporalExpression 714 718	July
T24	TemporalExpression 719 728	September
T25	TemporalExpression 729 736	October
T26	TemporalExpression 766 774	December
T27	GeographicalLocation 1197 1203	Agusan
T28	GeographicalLocation 1250 1268	Philippine Islands
T29	Habitat 1235 1242	forests
T30	GeographicalLocation 1613 1621	Cotabato
T31	GeographicalLocation 1517 1525	Mindanao
T32	GeographicalLocation 1799 1813	Cotabato River
T33	GeographicalLocation 1963 1971	Mindanao
T34	Habitat 965 972	forests
