# Supplementary material for: COPIOUS: A gold standard corpus of named entities towards extracting species occurrence from biodiversity literature
Source: Biodivers Data J. 2019 Jan 22;(7):e29626. doi: 10.3897/BDJ.7.e29626 (PMC6351503; doi:10.3897/BDJ.7.e29626)
Supplement: Supplementary material 2 — Division for training named entity recognisers [file bdj-07-e29626-s002.zip › copious_published/dev/111121_English_36025306_1908.txt]

GEOLOGIC RECONNAISSANCE OF MINDANAO AND SULU. 479
V. CLIMATE.
It is difseiilt to discuss the meteorology conditions of Mindanao in a general way. The fairly regular and distinctly marked seasons which prevail in Luzon do not seem to obtain in Mindanao. The following table is taken from the monthly reports of the Philippine Weather Bureau
Rainfall, in millimeters, at Mindanao and Still stations during 1905.
Month.
Zamboanga.
Isabela.
Jolo.
Davao.
Surigao.
87
26
00
373
1438
253
214. 6
841
626
132
15
00
96
1024
540
1402
1124
14i a
381 00
224
00
305-0
196 2099
389 2296 420. 4
594
696
790 1214 2062
884 4178 1928 3414 3283 1606 1273
660
1053 1011 819 1306 1769 00 1673 1120 2168 1128 3804 4836
February
May
June
July
September
October
1482  3209
1077 577
1123 912
December
Total
8923
1,1030
1,4129
2,1297
2,0687
A great difference is shown between the rainfall at Zamboanga, at Surigao and at Davao, and the results are very evident in the difference between the forests of these portions of the island. Zamboanga Peninsula is fairly well forested, if the plain which has been cultivated for a long time is excepted, but the forest of this region is not by any means as luxuriant as that of the Agusan and Davao Valleys. The densest forests in the Philippine Islands, with the possible exception of portions of Mindoro, are probably to be found in the latter districts.
I was not in the country for a sufficient length of time to render any statement I might make in regard to the healthfulness of various parts of Mindanao of value. The low country in the river valleys and the lake region to the south of the Cotabato is probably not as healthful as the highlands of the Lanao region. Mosquitoes abound in many parts of the former territory and great precautions must be taken against them. The Cotabato River has a particularly bad, but I think unreserved, reputation in this respect. I had no fever nor any sickness whatever during the five months I was in Mindanao, but both native and American troops have suffered considerably from malaria.
A table of the temperatures for the various stations of the island follows
