# Supplementary material for: COPIOUS: A gold standard corpus of named entities towards extracting species occurrence from biodiversity literature
Source: Biodivers Data J. 2019 Jan 22;(7):e29626. doi: 10.3897/BDJ.7.e29626 (PMC6351503; doi:10.3897/BDJ.7.e29626)
Supplement: Supplementary material 2 — Division for training named entity recognisers [file bdj-07-e29626-s002.zip › copious_published/dev/11298941.ann]

T1	Taxon 0 6	Vatica
T2	Taxon 9 25	Dipterocarpaceae
T3	Habitat 499 516	Moist low country
T4	GeographicalLocation 525 539	Hiniduma Pattu
T5	GeographicalLocation 542 549	Hewesse
T6	GeographicalLocation 552 565	Pasdun Korale
T7	GeographicalLocation 568 581	Lanegal Kanda
T8	GeographicalLocation 588 598	Pelmadulla
T9	Person 603 608	Lewis
T10	TemporalExpression 615 620	April
T11	GeographicalLocation 685 692	Hewesse
T12	TemporalExpression 696 700	June
T13	Person 834 840	Pierre
T14	Taxon 887 899	Stemonoporus
T15	Taxon 906 921	S. (?) disticha
T16	Taxon 906 928	S. (?) disticha, Trim.
T17	Taxon 960 991	Vateria {Stemonoporus) disticha
T18	Taxon 960 996	Vateria {Stemonoporus) disticha Thw.
T19	Taxon 1008 1031	Vatica disticha^ A. DC.
T20	Taxon 1008 1023	Vatica disticha
T21	Taxon 1008 1014	Vatica
T22	Habitat 1450 1467	Moist low country
T23	GeographicalLocation 1481 1494	Hinduma Pattu
T24	GeographicalLocation 1499 1512	Pasdun Korale
T25	Person 1515 1523	Thwaites
T26	GeographicalLocation 1557 1570	Lanegal Kanda
T27	TemporalExpression 1572 1583	March, 1861
T28	Person 1685 1691	Pierre
T29	Taxon 1724 1729	Doona
T30	Taxon 1735 1745	D. nervosa
T31	Taxon 1752 1758	VATICA
T32	Taxon 1752 1762	VATICA, L.
T33	Taxon 1770 1777	Isauxis
T34	Taxon 1770 1782	Isauxis, Am.
T35	Person 2201 2207	Arnott
T36	Taxon 2215 2222	Isauxis
T37	Taxon 2276 2283	Vateria
T38	Taxon 2330 2342	Stemonoporus
T39	Person 2394 2400	A. DC.
