# Supplementary material for: COPIOUS: A gold standard corpus of named entities towards extracting species occurrence from biodiversity literature
Source: Biodivers Data J. 2019 Jan 22;(7):e29626. doi: 10.3897/BDJ.7.e29626 (PMC6351503; doi:10.3897/BDJ.7.e29626)
Supplement: Supplementary material 2 — Division for training named entity recognisers [file bdj-07-e29626-s002.zip › copious_published/dev/11358225.ann]

T1	Taxon 0 10	Anisoptera
T2	Taxon 17 33	dipterocarpaceae
T3	Habitat 518 525	Forests
T4	GeographicalLocation 527 532	Perak
T5	GeographicalLocation 534 548	Thaiping Hills
T6	GeographicalLocation 550 558	Bindings
T7	GeographicalLocation 560 567	Pangkor
T8	Person 569 575	Curtis
T9	GeographicalLocation 578 584	Penang
T10	GeographicalLocation 586 595	Muka Head
T11	GeographicalLocation 600 615	Government Hill
T12	GeographicalLocation 646 653	Disirih
T13	GeographicalLocation 655 661	Borneo
T14	Taxon 677 685	Rengkong
T15	Taxon 693 705	A. marginata
T16	Taxon 693 712	A. marginata Korth.
T17	GeographicalLocation 1384 1390	Pahang
T18	GeographicalLocation 1392 1403	Tanjong Api
T19	GeographicalLocation 1405 1412	Kwantan
T20	Person 1414 1423	Foxworthy
T21	GeographicalLocation 1435 1441	Bangka
T22	GeographicalLocation 1443 1449	Borneo
T23	Taxon 1464 1471	Mersawa
T24	Taxon 1475 1480	Sanai
T25	Taxon 1488 1497	A. laevis
T26	Taxon 1488 1503	A. laevis Ridl.
T27	Habitat 1957 1964	Forests
T28	GeographicalLocation 1966 1975	Singapore
T29	GeographicalLocation 1977 1990	Garden Jungle
T30	GeographicalLocation 1992 1999	Malacca
T31	GeographicalLocation 2001 2009	Selandor
T32	GeographicalLocation 2012 2020	Merlimau
T33	Person 2022 2029	Cantley
T34	GeographicalLocation 2033 2039	Machap
T35	Person 2041 2046	Derry
T36	GeographicalLocation 2049 2055	Pahang
T37	GeographicalLocation 2057 2075	Bukit Sungei Nilam
T38	GeographicalLocation 2077 2084	Bentong
T39	Person 2086 2095	Foxworthy
T40	Taxon 2114 2121	Mersawa
T41	Taxon 2124 2127	Lah
T42	Taxon 2130 2144	Meranti Jamang
T43	Taxon 2167 2176	A. glabra
T44	Person 2180 2184	Kurz
T45	Taxon 2329 2341	A. thurifera
T46	Taxon 2329 2347	A. thurifera Blume
