# Supplementary material for: COPIOUS: A gold standard corpus of named entities towards extracting species occurrence from biodiversity literature
Source: Biodivers Data J. 2019 Jan 22;(7):e29626. doi: 10.3897/BDJ.7.e29626 (PMC6351503; doi:10.3897/BDJ.7.e29626)
Supplement: Supplementary material 2 — Division for training named entity recognisers [file bdj-07-e29626-s002.zip › copious_published/dev/11364519.ann]

T1	Person 7 14	Perkins
T2	Taxon 16 32	Dipterocarpaceae
T3	Person 39 46	Peekins
T4	Taxon 48 61	Dipterocarpus
T5	Taxon 48 69	Dipterocarpus Gaertn.
T6	Taxon 73 97	Dipterocarpus lasiopodus
T7	Taxon 73 103	Dipterocarpus lasiopodus Perk.
T8	Person 135 142	Merrill
T9	GeographicalLocation 804 809	Luzon
T10	GeographicalLocation 811 827	Prov. of Tayabas
T11	GeographicalLocation 829 840	Guinayangan
T12	Habitat 853 863	sandy soil
T13	Habitat 865 874	sandstone
T14	Person 876 883	Merrill
T15	TemporalExpression 907 912	April
T16	Person 916 923	Merrill
T17	Taxon 963 987	Dipterocarpus Warbiirgii
T18	Taxon 963 995	Dipterocarpus Warbiirgii Brandis
T19	Taxon 1057 1070	D. lasiopodus
T20	Person 1128 1135	Merrill
T21	Habitat 1242 1249	forests
T22	Taxon 1256 1287	Dipterocarpus speciosus Brandis
T23	Taxon 1256 1279	Dipterocarpus speciosus
T24	GeographicalLocation 1289 1294	Luzon
T25	GeographicalLocation 1296 1310	Prov. Principe
T26	GeographicalLocation 1312 1317	Baler
T27	Person 1319 1326	Merrill
T28	TemporalExpression 1340 1344	1903
T29	Taxon 1351 1374	Dipterocarpus velutinus
T30	Taxon 1351 1379	Dipterocarpus velutinus Yid.
T31	GeographicalLocation 1380 1385	Luzon
T32	GeographicalLocation 1387 1399	Prov. Bataan
T33	GeographicalLocation 1401 1412	Dinalupihan
T34	GeographicalLocation 1414 1421	Merrill
T35	TemporalExpression 1432 1445	February 1903
T36	GeographicalLocation 1448 1462	Prov. Zambales
T37	GeographicalLocation 1464 1469	Subig
T38	Person 1471 1478	Merrill
T39	TemporalExpression 1489 1499	April 1903
T40	Taxon 1504 1514	Anisoptera
T41	Taxon 1504 1523	Anisoptera Korthals
T42	Taxon 1528 1550	Anisoptera ealopliylla
T43	Taxon 1528 1556	Anisoptera ealopliylla Perk.
