# Supplementary material for: COPIOUS: A gold standard corpus of named entities towards extracting species occurrence from biodiversity literature
Source: Biodivers Data J. 2019 Jan 22;(7):e29626. doi: 10.3897/BDJ.7.e29626 (PMC6351503; doi:10.3897/BDJ.7.e29626)
Supplement: Supplementary material 2 — Division for training named entity recognisers [file bdj-07-e29626-s002.zip › copious_published/dev/11364520.ann]

T1	Taxon 0 16	Dipterocarpaceae
T2	Taxon 685 697	Middle Luzon
T3	Taxon 699 713	Prov. Zambales
T4	Person 715 722	Warburg
T5	TemporalExpression 747 752	April
T6	GeographicalLocation 755 760	Luzon
T7	GeographicalLocation 762 777	Prov. of Bataan
T8	GeographicalLocation 778 789	Dinalupihan
T9	Person 791 798	Merrill
T10	Taxon 836 856	Anisoptera thurifera
T11	Taxon 836 862	Anisoptera thurifera Blume
T12	Taxon 953 965	A. thurifera
T13	Taxon 1120 1140	Anisoptera Vidaliana
T14	Taxon 1120 1148	Anisoptera Vidaliana Brandis
T15	GeographicalLocation 1152 1157	Luzon
T16	GeographicalLocation 1159 1171	Prov. Manila
T17	Person 1173 1180	Merrill
T18	GeographicalLocation 1204 1216	Prov. Bataan
T19	Person 1218 1225	Merrill
T20	TemporalExpression 1236 1240	Jan.
T21	TemporalExpression 1241 1251	Febr. 1903
T22	GeographicalLocation 1254 1265	Prov. Rizal
T23	GeographicalLocation 1267 1275	Antipolo
T24	Person 1277 1284	Merrill
T25	TemporalExpression 1295 1305	March 1903
T26	GeographicalLocation 1308 1322	Prov. Zambales
T27	GeographicalLocation 1324 1329	Subig
T28	Person 1331 1338	Merrill
T29	TemporalExpression 1349 1359	April 1903
T30	Taxon 1363 1369	Shorea
T31	Taxon 1363 1375	Shorea Roxb.
T32	Taxon 1379 1391	Shorea Guiso
T33	Taxon 1379 1397	Shorea Guiso Blume
T34	GeographicalLocation 1399 1404	Luzon
T35	GeographicalLocation 1406 1420	Prov. Principe
T36	GeographicalLocation 1422 1427	Baler
T37	Person 1429 1436	Merrill
T38	TemporalExpression 1450 1454	1903
T39	Taxon 1460 1476	Shorea Warburgii
T40	Taxon 1460 1481	Shorea Warburgii Gilg
T41	GeographicalLocation 1483 1488	Luzon
T42	GeographicalLocation 1490 1502	Prov. Bataan
T43	GeographicalLocation 1504 1515	Dinalupihan
T44	Person 1517 1524	Merrill
T45	TemporalExpression 1538 1542	1903
T46	GeographicalLocation 1545 1564	Prov. Camarines Sur
T47	GeographicalLocation 1566 1573	Pasacao
T48	Person 1575 1580	Ahern
T49	TemporalExpression 1593 1597	1902
