# Supplementary material for: COPIOUS: A gold standard corpus of named entities towards extracting species occurrence from biodiversity literature
Source: Biodivers Data J. 2019 Jan 22;(7):e29626. doi: 10.3897/BDJ.7.e29626 (PMC6351503; doi:10.3897/BDJ.7.e29626)
Supplement: Supplementary material 2 — Division for training named entity recognisers [file bdj-07-e29626-s002.zip › copious_published/dev/11364520.txt]

Dipterocarpaceae. 23 4,5 — 9 cm wide, chartaceous, long-acuminate, with obtuse apex, base rotund; main nerves 18 — 22, curved, ascending, on the upper surface obscure, on the lower prominent, midrib on the upper surface depressed, on the lower prominent and covered with scattered stellate hairs; petiole 2 — 3,5 cm long, thickened at the apex, glabrous. Fruit globose, 1,5 cm diam., calyx segments uniting below the apex of the fruit; wings 5, 7 — 8 cm long, 1,8 cm wide, obovate-lanceolate, on both surfaces pubescent; 2 segments of fruiting calyx much longer than the others, with 3 prominent longitudinal nerves joined by conspicuous transverse veins which are somewhat oblique. 

Middle Luzon, Prov. Zambales (Warburg no. 13429 with fruit in April); Luzon, Prov. of Bataan Dinalupihan (Merrill no. 1518). This is closely allied to Anisoptera thurifera Blume but has larger leaves with more numerous nerves, and the apex of the petiole is enlarged. A. thurifera has, moreover, on the lower surface of the leaves, on the inflorescence and on the petioles, minute, round scales which are wanting in this species. 

2. Anisoptera Vidaliana Brandis. 

Luzon, Prov. Manila (Merrill without no. and date); Prov. Bataan (Merrill no. 1475; Jan.-Febr. 1903); Prov. Rizal, Antipolo (Merrill no. 1629; March 1903); Prov. Zambales, Subig (Merrill no. 1763; April 1903).  Shorea Roxb. 1. Shorea Guiso Blume? Luzon, Prov. Principe, Baler (Merrill no. 1004; a. 1903). 2. Shorea Warburgii Gilg. Luzon, Prov. Bataan, Dinalupihan (Merrill no. 1482; a. 1903); Prov. Camarines Sur, Pasacao (Ahern no. 129; a. 1902).
