# Supplementary material for: COPIOUS: A gold standard corpus of named entities towards extracting species occurrence from biodiversity literature
Source: Biodivers Data J. 2019 Jan 22;(7):e29626. doi: 10.3897/BDJ.7.e29626 (PMC6351503; doi:10.3897/BDJ.7.e29626)
Supplement: Supplementary material 2 — Division for training named entity recognisers [file bdj-07-e29626-s002.zip › copious_published/dev/19064168.ann]

T1	Person 160 169	Foxworthy
T2	GeographicalLocation 354 369	Malay Peninsula
T3	TemporalExpression 373 377	1919
T4	Taxon 400 409	ANONACEAE
T5	Taxon 414 430	Miliusa concinna
T6	GeographicalLocation 1124 1142	South-western Siam
T7	GeographicalLocation 1145 1154	Hat Sunuk
T8	GeographicalLocation 1160 1167	Koh Lak
T9	Person 1169 1174	Hamid
T10	GeographicalLocation 1187 1194	Koh Lak
T11	Person 1196 1201	Hamid
T12	Taxon 1225 1235	Pom rimpah
T13	Taxon 1464 1480	DIPTEROCARPACEAE
T14	Taxon 1487 1514	Pachynoecarpus grandiflorus
T15	GeographicalLocation 2318 2333	Peninsular Siam
T16	GeographicalLocation 2335 2351	Klong Wang Tapoh
T17	GeographicalLocation 2355 2361	Renong
T18	Person 2364 2369	Hamid
T19	Taxon 2394 2401	Mai Sak
T20	Taxon 2422 2435	P. Stapfianus
