# Supplementary material for: COPIOUS: A gold standard corpus of named entities towards extracting species occurrence from biodiversity literature
Source: Biodivers Data J. 2019 Jan 22;(7):e29626. doi: 10.3897/BDJ.7.e29626 (PMC6351503; doi:10.3897/BDJ.7.e29626)
Supplement: Supplementary material 2 — Division for training named entity recognisers [file bdj-07-e29626-s002.zip › copious_published/dev/19064168.txt]

1920] 127 in. TWO NEW SIAMESE PLANTS. By H. N. Ridley, C.M.G., F.R.S. I have found the following undescribed species in a small collection sent me by Dr. F. W. Foxworthy, Forest Research Officer, F.M.S. They were obtained by a collector of the Forest Department who accompanied the expedition of the F.M.S. Museums Department to the northern half of the Malay Peninsula in 1919 (antea pp. 65-126). 

ANONACEAE. 1. Miliusa concinna, sp. nov. Branches slender, bark dark brown lenticelled ; young parts pubescent. Leaves rather distant oblong oblanceolate, blunt or subacute, base narrowed unequally bluntly bilobed, membranous to subcoriaceous, thin, glabrous or when young pubescent on the midrib beneath ; nerves fine inconspicuous, 8 pairs, 4 in. long, 1-5 in. wide ; petiole hairy or glabrous, -1 in. long. Flowers solitary or 2 on tubercles ; pedicel slender, hairy, -5 in. long. Sepals ovate -12 in. long, hairy,. Petals oblong, tip rounded, hairy on both sides, -25 in. long. Stamens about 7 whorls, 20 in all ; anthers short, narrow, connective broad, flat irregularly rounded. Pistils 20, densely woolly on the top. South-western Siam : Hat Sunuk near Koh Lak (Hamid No. 3820) ; Koh Lak (Hamid No. 3802). Native name Pom rimpah. The specimens under No. 3802 differ in being much more hairy, the branches being densely 50 ft. tomentose, and the leaves hairy on the back ; «while No. 3820 is almost completely glabrous, only the young parts being pubescent. DIPTEROCARPACEAE. 

2. Pachynoecarpus grandiflorus, sp. nov. Leaves oblong thin but stiff coriaceous elliptic acutely short acuminate, base narrowed, blunt ; nerves 12 pairs prominent beneath, reticulations conspicuous beneath, 6 to 8 in. long, 2-5 to 4 in. wide ; petiole thick -5 in. long, pubescent. Panicle dense, terminal compact, 3 in. long, 4 in. wide, pubescent ; pedicel -1 in. long. Calyx pubescent mealy, • 1 in. long, lobes lanceolate acute, cleft nearly to the base. Petals -75 in. long, -25 in. wide, oblong spathulate tip broad rounded, glabrescent. Stamens 15 in 2 rows. Ovary cone-shaped free from sepals, puberulous. Style short, thick ribbed ; stigma rather large. Fruit (unripe) ovoid not corky. Calyx entirely covering the nut except the extreme tip, lobes thin, ovate rounded, whole fruit -75 in. long, lobes free part -1 in. long. Peninsular Siam, Klong Wang Tapoh in Renong. (Hamid No. 3787) . Native name Mai Sak. Perhaps nearest to P. Stapfianus but the leaves are thinner and have more nerves. It has larger flowers than any species I have ever seen.
