# Supplementary material for: COPIOUS: A gold standard corpus of named entities towards extracting species occurrence from biodiversity literature
Source: Biodivers Data J. 2019 Jan 22;(7):e29626. doi: 10.3897/BDJ.7.e29626 (PMC6351503; doi:10.3897/BDJ.7.e29626)
Supplement: Supplementary material 2 — Division for training named entity recognisers [file bdj-07-e29626-s002.zip › copious_published/dev/1993466.ann]

T1	Taxon 580 603	Macrococculus pomiferus
T2	Taxon 580 612	Macrococculus pomiferus, Beccari
T3	Taxon 773 786	Pangium edule
T4	Taxon 773 793	Pangium edule, Beinw
T5	Taxon 773 786	Pangium edule
T6	Taxon 797 817	Pangium edule, Reinw
T7	GeographicalLocation 1038 1057	Malayan Archipelago
T8	GeographicalLocation 1064 1071	Sumatra
T9	GeographicalLocation 1079 1086	Celebes
T10	GeographicalLocation 1088 1095	Amboina
T11	GeographicalLocation 1101 1106	Ceram
T12	GeographicalLocation 1123 1130	Amboina
T13	GeographicalLocation 1162 1173	Philippines
T14	Person 1442 1448	Blurne
T15	Taxon 2035 2049	DIPTEROCARPE.E
T16	Taxon 2051 2072	Vateria papuana, Dyer
T17	Taxon 2051 2066	Vateria papuana
T18	Taxon 2051 2066	Vateria papuana
T19	Taxon 2051 2072	Vateria papuana, Dyer
T20	Taxon 2129 2143	Vatica papuana
T21	Taxon 2129 2149	Vatica papuana, Dyer
T22	Taxon 2180 2187	Vateria
T23	Taxon 2180 2200	Vateria sp., Beccari
T24	GeographicalLocation 2290 2303	Arrou Islands
T25	GeographicalLocation 2342 2348	Bauioi
T26	GeographicalLocation 2350 2369	Southern New Guinea
T27	Taxon 2438 2449	Dipterocarp
T28	Person 2474 2478	Dyer
T29	Taxon 2520 2526	Vatica
