# Supplementary material for: COPIOUS: A gold standard corpus of named entities towards extracting species occurrence from biodiversity literature
Source: Biodivers Data J. 2019 Jan 22;(7):e29626. doi: 10.3897/BDJ.7.e29626 (PMC6351503; doi:10.3897/BDJ.7.e29626)
Supplement: Supplementary material 2 — Division for training named entity recognisers [file bdj-07-e29626-s002.zip › copious_published/dev/280270.ann]

T1	Taxon 2 19	HARDWICKIA BINATA
T2	Taxon 21 34	HOPEA ODORATA
T3	Person 1951 1961	Dowdeswell
T4	GeographicalLocation 1967 1975	Calcutta
T5	GeographicalLocation 1993 2003	Chittagong
T6	TemporalExpression 2057 2062	March
T7	Habitat 2190 2199	mountains
T8	Habitat 2207 2212	Coast
T9	GeographicalLocation 2216 2226	Coromandel
T10	GeographicalLocation 2506 2520	Botanic Garden
T11	GeographicalLocation 2591 2599	Calcutta
T12	Habitat 2633 2642	mountains
T13	Taxon 2659 2674	CARALLIA LUGIDA
T14	Taxon 2681 2694	HOPEA ODORATA
T15	Taxon 4491 4506	Hopea tinctoria
T16	Taxon 4551 4560	Symplocos
T17	GeographicalLocation 4932 4938	Circar
T18	Habitat 4939 4948	mountains
T19	TemporalExpression 4965 4970	March
T20	TemporalExpression 4975 4980	April
