# Supplementary material for: COPIOUS: A gold standard corpus of named entities towards extracting species occurrence from biodiversity literature
Source: Biodivers Data J. 2019 Jan 22;(7):e29626. doi: 10.3897/BDJ.7.e29626 (PMC6351503; doi:10.3897/BDJ.7.e29626)
Supplement: Supplementary material 2 — Division for training named entity recognisers [file bdj-07-e29626-s002.zip › copious_published/dev/28549848.ann]

T1	Taxon 128 142	S. reticulatus
T2	Taxon 344 360	N. kanneliyensis
T3	Taxon 365 379	S. reticulatus
T4	Taxon 556 572	S. kanneliyensis
T5	Taxon 574 588	S. reticulatus
T6	Taxon 598 608	S. wightii
T7	Taxon 866 882	S. kanneliyensis
T8	Person 1126 1130	Heim
T9	Person 1132 1139	Brandis
T10	Taxon 1170 1176	Vatica
T11	Habitat 1202 1210	Wet zone
T12	GeographicalLocation 1251 1262	Adam's Peak
T13	GeographicalLocation 1281 1294	Knuckles Mts.
T14	Habitat 1385 1392	streams
T15	Habitat 1397 1407	streamlets
T16	Taxon 1743 1755	Stemonoporus
T17	Person 1759 1767	Thwaites
T18	TemporalExpression 1771 1775	IS54
T19	Taxon 1798 1805	Valeria
T20	Taxon 1810 1816	Vatica
T21	Taxon 1810 1816	Vatica
T22	Taxon 1810 1816	Vatica
T23	Taxon 1958 1970	Stemonoporus
T24	Taxon 1972 1984	Cotylelobium
T25	GeographicalLocation 2076 2082	Ceylon
T26	Taxon 2128 2135	Mendora
T27	Taxon 2148 2154	Shorea
T28	Taxon 2159 2164	Hopea
T29	Taxon 2261 2267	Vatica
T30	Person 2354 2362	Thwaites
T31	Taxon 2402 2414	Stemonoporus
T32	Taxon 2427 2439	Monoporandra
T33	Person 2464 2471	Bentham
T34	Taxon 2497 2504	Valeria
T35	Person 2724 2731	Bentham
T36	Person 2724 2731	Bentham
T37	Taxon 2802 2814	Monoporandra
T38	Taxon 2818 2825	Valeria
T39	Person 2827 2836	Thiselton
T40	Person 2837 2841	Dyer
T41	Person 2874 2885	de Candolle
T42	Taxon 2898 2910	Stemonoporus
T43	Taxon 2914 2920	Vatica
T44	Taxon 2974 2986	Monoporandra
T45	Person 3013 3021	Thwaites
T46	Taxon 3035 3042	Valeria
T47	Taxon 3035 3042	Valeria
