# Supplementary material for: COPIOUS: A gold standard corpus of named entities towards extracting species occurrence from biodiversity literature
Source: Biodivers Data J. 2019 Jan 22;(7):e29626. doi: 10.3897/BDJ.7.e29626 (PMC6351503; doi:10.3897/BDJ.7.e29626)
Supplement: Supplementary material 2 — Division for training named entity recognisers [file bdj-07-e29626-s002.zip › copious_published/dev/28549918.ann]

T1	Habitat 686 721	Marshy, periodically inundated land
T2	Habitat 754 761	lowland
T3	GeographicalLocation 765 780	Kalutara Distr.
T4	GeographicalLocation 782 790	Matugama
T5	GeographicalLocation 801 813	Bulatsinhala
T6	GeographicalLocation 819 825	Honaka
T7	Person 837 845	Thwaites
T8	TemporalExpression 896 900	1858
T9	Person 946 950	Moon
T10	TemporalExpression 964 968	1820
T11	TemporalExpression 969 971	25
T12	Person 990 998	Thwaites
T13	Taxon 1100 1112	Stemonoporus
T14	Taxon 1100 1112	Stemonoporus
T15	GeographicalLocation 1295 1303	Maturata
T16	Person 1342 1348	Trimen
T17	TemporalExpression 1352 1356	1893
T18	Person 1578 1584	Ashton
T19	Person 1809 1817	Thwaites
T20	Taxon 1860 1872	Stemonoporus
T21	Taxon 1884 1897	Sterculiaceae
T22	Taxon 1906 1919	Euphorbiaceae
T23	Person 1923 1929	Alston
T24	Taxon 2002 2014	Stemonoporus
T25	Taxon 2037 2048	Dipterocarp
T26	Taxon 2132 2148	Dipterocarpaceae
T27	Person 2151 2159	Thwaites
T28	Person 2173 2177	Moon
T29	GeographicalLocation 2206 2214	Maturate
T30	GeographicalLocation 2246 2258	Nuwara Eliya
T31	GeographicalLocation 2297 2305	Matugama
T32	Habitat 2313 2320	lowland
T33	GeographicalLocation 2322 2339	Kalutara District
T34	Person 2383 2388	Lewis
T35	GeographicalLocation 2423 2442	Maguru Ganga valley
T36	GeographicalLocation 2448 2454	Honaka
T37	GeographicalLocation 2459 2467	waturana
T38	GeographicalLocation 2459 2467	waturana
T39	Habitat 2522 2530	wet land
T40	Person 2557 2562	Lewis
T41	GeographicalLocation 2591 2602	Maguruganga
T42	GeographicalLocation 2608 2615	llonaka
T43	Person 2679 2691	Gunatillekke
T44	GeographicalLocation 2732 2744	Bulatsinhala
T45	Habitat 2818 2831	marshy forest
T46	Person 2855 2866	Gunatilleke
T47	Habitat 2906 2921	degraded forest
T48	Taxon 2942 2961	Stemonoporus moonii
T49	Taxon 2942 2961	Stemonoporus moonii
T50	Habitat 3202 3218	muddy depression
T51	Taxon 3224 3238	Areca coccinea
