# Supplementary material for: COPIOUS: A gold standard corpus of named entities towards extracting species occurrence from biodiversity literature
Source: Biodivers Data J. 2019 Jan 22;(7):e29626. doi: 10.3897/BDJ.7.e29626 (PMC6351503; doi:10.3897/BDJ.7.e29626)
Supplement: Supplementary material 2 — Division for training named entity recognisers [file bdj-07-e29626-s002.zip › copious_published/dev/28831256.ann]

T1	Taxon 5 21	DIPTEROCARPACEAE
T2	Taxon 5 30	DIPTEROCARPACEAE (Ashton)
T3	GeographicalLocation 42 49	Malesia
T4	GeographicalLocation 51 57	Borneo
T5	GeographicalLocation 59 66	Sarawak
T6	GeographicalLocation 70 75	Sabah
T7	GeographicalLocation 77 88	S.E. Borneo
T8	GeographicalLocation 92 99	P. Laut
T9	GeographicalLocation 104 114	Balikpapan
T10	Habitat 136 160	Mixed Dipterocarp forest
T11	Habitat 164 179	clay rich soils
T12	Habitat 183 198	undulating land
T13	Habitat 203 208	hills
T14	Taxon 229 245	Resak daun besar
T15	Taxon 247 257	r. sarawak
T16	Taxon 259 272	damar tingkis
T17	GeographicalLocation 300 309	E. Borneo
T18	Taxon 322 334	V. ramiflora
T19	Taxon 322 341	V. ramiflora SLOOT.
T20	GeographicalLocation 382 389	Sarawak
T21	Taxon 488 503	V. oblongifolia
T22	Taxon 511 527	Vatica albiramis
T23	Taxon 511 533	Vatica albiramis SLOOT
T24	GeographicalLocation 1892 1899	Malesia
T25	GeographicalLocation 1901 1907	Borneo
T26	GeographicalLocation 1909 1922	Rejang valley
T27	GeographicalLocation 1926 1934	Kinabalu
T28	GeographicalLocation 1936 1944	E. Sabah
T29	Habitat 1953 1968	Clay rich soils
T30	Habitat 1970 1979	low hills
T31	Habitat 1984 1990	ridges
T32	GeographicalLocation 2005 2013	Kinabalu
T33	Taxon 2026 2045	Resak ranting puteh
T34	Taxon 2047 2055	r. puteh
T35	Taxon 2098 2110	V. hullettii
T36	GeographicalLocation 2114 2120	Malaya
T37	Taxon 2246 2292	Vatica oblongifolia HOOK. f. ssp. oblongifolia
T38	Taxon 2246 2265	Vatica oblongifolia
T39	Taxon 2246 2270	Vatica oblongifolia HOOK
T40	GeographicalLocation 2329 2338	Sibulu R.
T41	GeographicalLocation 2340 2359	Mengalang For. Res.
T42	GeographicalLocation 2361 2369	Beaufort
T43	Person 2387 2400	G. H. S. Wood
T44	TemporalExpression 2402 2411	July 1954
T45	Taxon 2716 2735	Vatica oblongifolia
T46	Taxon 2716 2740	Vatica oblongifolia HOOK
