# Supplementary material for: COPIOUS: A gold standard corpus of named entities towards extracting species occurrence from biodiversity literature
Source: Biodivers Data J. 2019 Jan 22;(7):e29626. doi: 10.3897/BDJ.7.e29626 (PMC6351503; doi:10.3897/BDJ.7.e29626)
Supplement: Supplementary material 2 — Division for training named entity recognisers [file bdj-07-e29626-s002.zip › copious_published/dev/28831271.ann]

T1	GeographicalLocation 10 17	Malesia
T2	GeographicalLocation 837 848	Philippines
T3	GeographicalLocation 850 859	Zamboanga
T4	GeographicalLocation 861 869	Mindanao
T5	Taxon 894 910	Vatica pentandra
T6	Taxon 894 917	Vatica pentandra ASHTON
T7	GeographicalLocation 1691 1698	Malesia
T8	GeographicalLocation 1700 1711	East Borneo
T9	GeographicalLocation 1713 1726	Central Kutei
T10	Habitat 1744 1752	lowlands
T11	Taxon 1769 1775	Vatica
T12	Taxon 1874 1891	Vatica cauliflora
T13	Taxon 1874 1898	Vatica cauliflora ASHTON
T14	GeographicalLocation 2740 2747	Malesia
T15	GeographicalLocation 2749 2759	Ulu Kapuas
T16	GeographicalLocation 2761 2770	W. Borneo
T17	Habitat 2801 2812	river banks
T18	Taxon 2985 2996	V. venulosa
T19	Taxon 2985 2999	V. venulosa BL
T20	Taxon 3007 3022	Vatica glabrata
T21	Taxon 3007 3029	Vatica glabrata ASHTON
T22	Taxon 3040 3054	V. mangachapoi
T23	Taxon 3040 3059	V. mangachapoi BLCO
T24	GeographicalLocation 3909 3916	Malesia
T25	GeographicalLocation 3918 3924	Borneo
T26	GeographicalLocation 3926 3933	Sarawak
T27	GeographicalLocation 3975 3986	Dulit range
T28	GeographicalLocation 3988 3998	Ulu Tinjar
T29	GeographicalLocation 4000 4005	Baram
T30	GeographicalLocation 4024 4035	Ulu Medamit
T31	GeographicalLocation 4037 4044	Limbang
T32	Habitat 4072 4089	submontane forest
T33	Habitat 4108 4138	acid soils overlying sandstone
T34	Habitat 4161 4178	mossy forest zone
T35	TemporalExpression 4215 4225	April 1958
T36	GeographicalLocation 4256 4267	Pagon range
T37	Taxon 4399 4407	Sunaptea
T38	GeographicalLocation 4494 4501	Sarawak
T39	Taxon 4779 4793	V. mangachapoi
T40	Taxon 4779 4798	V. mangachapoi BLCO
T41	Taxon 4911 4924	Vatica obtusa
T42	Taxon 4911 4930	Vatica obtusa BURCK
T43	Person 5089 5097	TEYSMANN
T44	GeographicalLocation 5113 5121	Karimata
T45	Taxon 5180 5191	V. umbonata
T46	Taxon 5180 5208	V. umbonata (HOOK. f.) BURCK
T47	Taxon 5213 5226	V. pauciflora
T48	Taxon 5213 5239	V. pauciflora (KORTH.) BL.
T49	Taxon 5253 5269	Vatica imbricata
T50	Taxon 5253 5276	Vatica imbricata SLOOT.
T51	Person 5342 5352	KOSTERMANS
T52	Taxon 5354 5365	Reinwardtia
T53	Taxon 5381 5401	Mesua acuminatissima
T54	Taxon 5381 5418	Mesua acuminatissima (MERR.) KOSTERM.
T55	Taxon 5420 5430	Gutiiferae
