# Supplementary material for: COPIOUS: A gold standard corpus of named entities towards extracting species occurrence from biodiversity literature
Source: Biodivers Data J. 2019 Jan 22;(7):e29626. doi: 10.3897/BDJ.7.e29626 (PMC6351503; doi:10.3897/BDJ.7.e29626)
Supplement: Supplementary material 2 — Division for training named entity recognisers [file bdj-07-e29626-s002.zip › copious_published/dev/31303676.ann]

T1	Taxon 3 9	Shorea
T2	Taxon 17 33	DIPTEROCARPACEAE
T3	Taxon 17 33	DIPTEROCARPACEAE
T4	Taxon 65 71	Shorea
T5	Taxon 65 77	Shorea, Roxb
T6	Taxon 529 539	S. robusta
T7	Taxon 529 547	S. robusta, Gaertn
T8	Taxon 584 592	Sal tree
T9	Habitat 630 642	deep valleys
T10	GeographicalLocation 646 654	Singbhum
T11	GeographicalLocation 656 661	Bonai
T12	GeographicalLocation 666 673	Gangpur
T13	Habitat 800 820	hills of clay schist
T14	GeographicalLocation 914 923	Parasnath
T15	GeographicalLocation 1004 1020	Himalayan region
T16	Person 1199 1205	Gamble
T17	GeographicalLocation 1246 1251	S. P.
T18	GeographicalLocation 1256 1265	Talpahari
T19	TemporalExpression 1306 1311	March
T20	TemporalExpression 1312 1317	April
T21	TemporalExpression 1360 1363	May
T22	TemporalExpression 1369 1373	June
T23	TemporalExpression 1374 1378	July
T24	TemporalExpression 1408 1413	March
T25	Person 1668 1676	Campbell
T26	TemporalExpression 1711 1718	October
