# Supplementary material for: COPIOUS: A gold standard corpus of named entities towards extracting species occurrence from biodiversity literature
Source: Biodivers Data J. 2019 Jan 22;(7):e29626. doi: 10.3897/BDJ.7.e29626 (PMC6351503; doi:10.3897/BDJ.7.e29626)
Supplement: Supplementary material 2 — Division for training named entity recognisers [file bdj-07-e29626-s002.zip › copious_published/dev/33502486.ann]

T1	Taxon 41 61	HOPEA PHILIPPINENSIS
T2	Taxon 41 66	HOPEA PHILIPPINENSIS Dyer
T3	GeographicalLocation 350 355	Luzon
T4	GeographicalLocation 357 363	Laguna
T5	GeographicalLocation 365 372	Tayabas
T6	GeographicalLocation 374 383	Camarines
T7	GeographicalLocation 385 390	Albay
T8	GeographicalLocation 394 399	Samar
T9	GeographicalLocation 401 408	Biliran
T10	GeographicalLocation 410 415	Leyte
T11	GeographicalLocation 417 423	Negros
T12	GeographicalLocation 425 430	Panay
T13	GeographicalLocation 432 440	Mindanao
T14	GeographicalLocation 442 448	Agusan
T15	GeographicalLocation 450 455	Lanao
T16	GeographicalLocation 457 466	Zamboanga
T17	Habitat 472 487	primary forests
T18	Taxon 542 551	Bagitarim
T19	Taxon 560 569	baguatsan
T20	Taxon 579 587	bagupsan
T21	Taxon 596 603	bantaya
T22	Taxon 619 624	gisok
T23	Taxon 658 669	gisok-gisok
T24	Taxon 700 717	gisok nga-salngan
T25	Taxon 733 743	kulilisiau
T26	Taxon 753 764	makatayring
T27	Taxon 774 783	makitarem
T28	Taxon 793 802	makitarin
T29	Taxon 812 822	malatamban
T30	Taxon 832 840	malibato
T31	Taxon 850 859	mangalaun
T32	Taxon 869 878	malalamba
T33	Taxon 888 897	malatagum
T34	Taxon 907 915	pagakson
T35	Taxon 925 930	paina
T36	Taxon 940 945	pongo
T37	Taxon 961 968	subiang
T38	Taxon 983 996	HOPEA PIERREI
T39	Taxon 983 1002	HOPEA PIERREI Hance
T40	Taxon 1162 1177	Hopea micrantha
T41	Taxon 1162 1183	Hopea micrantha Hance
T42	Taxon 1227 1241	Hancea pierrei
T43	Taxon 1227 1248	Hancea pierrei Pierre
T44	Taxon 1288 1304	Hopea foxworthyi
T45	Taxon 1288 1309	Hopea foxworthyi Elm.
T46	Taxon 1394 1409	Hopea glutinosa
T47	Taxon 1394 1414	Hopea glutinosa Elm.
T48	GeographicalLocation 1437 1442	Luzon
T49	GeographicalLocation 1444 1451	Cagayan
T50	GeographicalLocation 1453 1463	Pangasinan
T51	GeographicalLocation 1465 1476	Nueva Ecija
T52	GeographicalLocation 1478 1484	Laguna
T53	GeographicalLocation 1486 1493	Tayabas
T54	GeographicalLocation 1495 1504	Camarines
T55	GeographicalLocation 1506 1511	Albay
T56	GeographicalLocation 1513 1521	Sorsogon
T57	GeographicalLocation 1524 1531	Polillo
T58	GeographicalLocation 1533 1544	Catanduanes
T59	GeographicalLocation 1546 1553	Mindoro
T60	GeographicalLocation 1555 1562	Sibuyan
T61	GeographicalLocation 1564 1569	Panay
T62	GeographicalLocation 1571 1577	Negros
T63	GeographicalLocation 1579 1584	Samar
T64	GeographicalLocation 1586 1594	Mindanao
T65	GeographicalLocation 1596 1602	Agusan
T66	GeographicalLocation 1604 1613	Zamboanga
T67	Habitat 1619 1634	primary forests
T68	GeographicalLocation 1667 1677	Indo-China
T69	GeographicalLocation 1679 1688	Singapore
T70	GeographicalLocation 1690 1696	Borneo
T71	Taxon 1720 1736	Hopea foxworthyi
T72	Taxon 1720 1741	Hopea foxworthyi Elm.
T73	Taxon 1746 1758	H. glutinosa
T74	Taxon 1746 1763	H. glutinosa Elm.
T75	Taxon 1788 1798	H. pierrei
T76	Taxon 1788 1804	H. pierrei Hance
T77	Taxon 1922 1932	Barakbakan
T78	Taxon 1941 1953	dagingdingan
T79	Taxon 1968 1972	dala
T80	Taxon 1982 1994	dalingdingan
T81	Taxon 2029 2033	isak
T82	Taxon 2063 2069	kaliot
T83	Taxon 2080 2084	lito
T84	Taxon 2094 2103	malatagum
T85	Taxon 2113 2125	manggachapoi
T86	Taxon 2147 2159	manggachapui
T87	Taxon 2170 2182	manggatsapoi
T88	Taxon 2195 2204	mululagun
T89	Taxon 2214 2219	pilak
T90	Taxon 2229 2234	pisak
T91	Taxon 2244 2254	sarabsaban
T92	Taxon 2265 2270	siyau
T93	Taxon 2285 2291	sugkad
T94	Taxon 2306 2319	HOPEA PLAGATA
T95	Taxon 2306 2334	HOPEA PLAGATA (Blanco) Vidal
T96	Taxon 2630 2646	Mocanera plagata
T97	Taxon 2630 2653	Mocanera plagata Blanco
T98	Taxon 2677 2699	Dipterocarpus plagatus
T99	Taxon 2677 2706	Dipterocarpus plagatus Blanco
T100	Taxon 2755 2773	Anisoptera plagata
T101	Taxon 2755 2779	Anisoptera plagata Blume
T102	Taxon 2845 2862	Shorea reticulata
T103	Taxon 2845 2871	Shorea reticulata F.-Vill.
T104	Taxon 2905 2918	Hopea odorata
T105	Taxon 2905 2924	Hopea odorata Vidal
