# Supplementary material for: COPIOUS: A gold standard corpus of named entities towards extracting species occurrence from biodiversity literature
Source: Biodivers Data J. 2019 Jan 22;(7):e29626. doi: 10.3897/BDJ.7.e29626 (PMC6351503; doi:10.3897/BDJ.7.e29626)
Supplement: Supplementary material 2 — Division for training named entity recognisers [file bdj-07-e29626-s002.zip › copious_published/dev/33502486.txt]

94 ENUMERATION OF PHILIPPINE PLANTS 1923 HOPEA PHILIPPINENSIS Dyer in Journ. Bot. 16 (1878) 100; Vidal Rev. PI. Vase. Filip. (1886) 62, Phan. Cuming. Philip. (1885) 97; Brandis in Journ. Linn. Soc. Bot. 31 (1895) 64; Whitford in Philip. Bureau Forestry Bull. 10 2 (1911) 75, t. 79; Foxw. in Philip. Journ. Sci. 6 (1911) Bot. 261, 13 (1918) Bot. 183. Luzon-(Laguna, Tayabas, Camarines, Albay) , Samar, Biliran, Leyte, Negros, Panay, Mindanao (Agusan, Lanao, Zamboanga). In primary forests at low altitudes; often common. Endemic. Local names: Bagitarim (Tag.); baguatsan (Bik.) ; bagupsan (Bik.); bantaya (S. L. Bis.) ; gisok (P. Bis., Mbo., Lan., C. Bis.) ; gisok-gisok (P. Bis., Sul., S. L. Bis.) ; gisok nga-salngan (S. L. Bis.) ; kulilisiau (Tag.) ; makatayring (Tag.) ; makitarem (Tag.) ; makitarin (Tag.) ; malatamban (Bik.) ; malibato (Mbo.) ; mangalaun (Tag.) ; malalamba (Bik.) ; malatagum (Bik.) ; pagakson (Bik.) ; paina (Tag.) ; pongo (S. L. Bis.) ; subiang (S. L. Bis.). HOPEA PIERREI Hance in Journ. Bot. 15 (1877) 329; Brandis in Journ. Linn. Soc. Bot. 31 (1895) 67, t. 2, f. 10; Foxw. in Philip. Journ. Sci. 6 (1911) Bot. 265, 13 (1918) Bot. 184. Hopea micrantha Hance in Journ. Bot. 14 (1876) 242, non Hook. f. Hancea pierrei Pierre Fl. Forest. Cochinch. 3 (1892) t. 248. Hopea foxworthyi Elm. Leafl. Philip. Bot. 4 (1912) 1469; Foxw. in Philip. Journ. Sci. 13 (1918) Bot. 184. Hopea glutinosa Elm. op. cit.; Foxw. 1. c. Luzon (Cagayan, Pangasinan, Nueva Ecija, Laguna, Tayabas, Camarines, Albay, Sorsogon), Polillo, Catanduanes, Mindoro, Sibuyan, Panay, Negros, Samar, Mindanao (Agusan, Zamboanga). In primary forests at low altitudes; often common. Indo-China, Singapore, Borneo. I fail to distinguish Hopea foxworthyi Elm. and H. glutinosa Elm. from each other or from H. pierrei Hance. The fruit differences indicated in the original description are apparently differences of development. Local names: Barakbakan (Mbo.); dagingdingan (Tag., Bik.); dala (Neg.) ; dalingdingan (Bik., Tag., Dum.) ; dalingdingan-isak (Tag., Bik.) ; isak (Tag.) ; kaliot (Pang.) ; lito (Ibn.) ; malatagum (Bik.) ; manggachapoi (Bik., Tag., Mbo.) ; manggachapui (Pang.) ; manggatsapoi (P. Bis.) ; mululagun (Bik.) ; pilak (Bik.) ; pisak (Ibn.) ; sarabsaban (Mang.) ; siyau (S. L. Bis.); sugkad (S. L. Bis.). HOPEA PLAGATA (Blanco) Vidal Rev. PI. Vase. Filip. (1886) 62; Brandis in Journ. Linn. Soc. Bot. 31 (1895) 64; Merr. in Govt. Lab. Publ. (Philip.) 27 (1905) 22, Sp. Blancoanae (1918) 269; Foxw. in Philip. Journ. Sci. 6 (1911) Bot. 262, 13 (1918) Bot. 183; Whitford in Philip. Bureau Forestry Bull. 10 2 (1911) 73, t. 76, 77. Mocanera plagata Blanco Fl. Filip. (1837) 447. Dipterocarpus plagatus Blanco op. cit. ed. 2 (1845) 311, ed. 3, 2 (1878) 212. Anisoptera plagata Blume Mus. Bot. Lugd.-Bat. 2 (1852) 42; A. DC. Prodr. 16 2 (1868) 616. Shorea reticulata F.-Vill. Novis. App. (1880) 21, non Dyer. Hopea odorata Vidal Sinopsis Atlas (1883) 15, t. 15, f. A, excl. fruit, non Roxb. 
