# Supplementary material for: COPIOUS: A gold standard corpus of named entities towards extracting species occurrence from biodiversity literature
Source: Biodivers Data J. 2019 Jan 22;(7):e29626. doi: 10.3897/BDJ.7.e29626 (PMC6351503; doi:10.3897/BDJ.7.e29626)
Supplement: Supplementary material 2 — Division for training named entity recognisers [file bdj-07-e29626-s002.zip › copious_published/dev/33547288.ann]

T1	Taxon 44 64	Imperata arundinaced
T2	Habitat 120 128	dry zone
T3	GeographicalLocation 139 147	Wet Zone
T4	GeographicalLocation 161 177	Western Province
T5	GeographicalLocation 183 207	Province of Sabaragamuwa
T6	GeographicalLocation 222 236	Kolonna Korale
T7	GeographicalLocation 242 247	Galle
T8	GeographicalLocation 252 268	Matara Districts
T9	GeographicalLocation 276 293	Southern Province
T10	GeographicalLocation 299 313	Hill Districts
T11	GeographicalLocation 321 328	Central
T12	GeographicalLocation 333 346	Uva Provinces
T13	GeographicalLocation 373 383	Kurunegala
T14	GeographicalLocation 388 404	Chilaw Districts
T15	GeographicalLocation 412 434	North-western Province
T16	GeographicalLocation 460 473	South-western
T17	GeographicalLocation 478 491	South Central
T18	GeographicalLocation 776 782	Eratne
T19	GeographicalLocation 804 815	Adam's Peak
T20	GeographicalLocation 872 883	Low-country
T21	GeographicalLocation 885 893	Wet Zone
T22	Taxon 931 943	Dipterocarps
T23	GeographicalLocation 952 958	Chilaw
T24	GeographicalLocation 963 983	Kurunegala Districts
T25	GeographicalLocation 996 1036	Northern portion of the Colombo District
T26	Taxon 1067 1091	Dipterocarpus zeylanicus
T27	Habitat 1206 1212	forest
T28	Taxon 1397 1427	Stemonoporus (? Vatica) Lewisi
T29	Taxon 1413 1419	Vatica
T30	Person 1421 1426	Lewis
T31	GeographicalLocation 1516 1526	Pelmadulla
T32	Taxon 1565 1583	Shorea lissophylla
T33	GeographicalLocation 1608 1621	Bentote river
T34	GeographicalLocation 1629 1645	Western Province
T35	Habitat 1651 1658	forests
T36	Habitat 1651 1657	forest
T37	GeographicalLocation 2106 2119	Hinidun Pattu
T38	GeographicalLocation 2128 2145	Southern Province
T39	Taxon 2173 2185	Dipterocarps
T40	Taxon 2190 2212	Dipterocarpus kispidus
T41	Taxon 2249 2262	D. zeylanicus
T42	Taxon 2264 2278	D. glandulosus
T43	Taxon 2280 2299	Shorea oblongifolia
T44	Taxon 2301 2319	Doona trapezifolia
T45	Taxon 2370 2383	D. cordifolia
T46	Taxon 2385 2399	D. macrophylla
T47	Taxon 2401 2417	D. congestiflora
T48	Taxon 2453 2467	Hopea discolor
T49	Taxon 2472 2486	Vatica affinis
T50	Taxon 2488 2507	Vatica Roxburghiana
T51	Habitat 2522 2529	streams
T52	Habitat 2537 2564	lands subject to inundation
T53	GeographicalLocation 2572 2588	Western Province
T54	GeographicalLocation 2596 2608	Sabaragamuwa
T55	Taxon 2616 2633	Valeria acuminata
T56	Taxon 2715 2727	Dipterocarps
T57	Taxon 2782 2797	Doona zeylanica
T58	Taxon 2802 2813	D. Gardneri
T59	Taxon 2820 2841	Stemonoporus Gardneri
T60	Taxon 2957 2966	GuttiferÃ¦
T61	Taxon 2972 2981	Ebenacece
T62	Taxon 2991 3001	Sapotacece
T63	Taxon 3049 3058	iron wood
T64	Taxon 3059 3070	Mesuaferrea
T65	Taxon 3075 3088	M. Thwaitesii
