# Supplementary material for: COPIOUS: A gold standard corpus of named entities towards extracting species occurrence from biodiversity literature
Source: Biodivers Data J. 2019 Jan 22;(7):e29626. doi: 10.3897/BDJ.7.e29626 (PMC6351503; doi:10.3897/BDJ.7.e29626)
Supplement: Supplementary material 2 — Division for training named entity recognisers [file bdj-07-e29626-s002.zip › copious_published/dev/34179045.ann]

T1	Taxon 18 34	DIPTEEOCARPACEAE
T2	Taxon 41 50	A. glabra
T3	Taxon 41 56	A. glabra, Kurz
T4	Taxon 79 88	Thin kadu
T5	GeographicalLocation 399 403	Pegu
T6	GeographicalLocation 405 413	Martaban
T7	GeographicalLocation 415 423	Cambodia
T8	GeographicalLocation 428 439	Cochinchina
T9	TemporalExpression 445 450	April
T10	TemporalExpression 452 455	May
T11	Taxon 460 470	A. oblonga
T12	Taxon 460 476	A. oblonga, Dyer
T13	Taxon 478 492	Shorea nervosa
T14	Taxon 478 498	Shorea nervosa, Kurz
T15	GeographicalLocation 501 510	Tenaserim
T16	Taxon 608 613	HOPEA
T17	Taxon 608 620	HOPEA, Roxb.
T18	GeographicalLocation 1469 1479	New Guinea
T19	Taxon 1635 1652	Anisoptera glabra
T20	Taxon 1635 1659	Anisoptera glabra, Kurz.
T21	Taxon 1675 1682	Euhopea
T22	Taxon 1769 1779	H. odorata
T23	Taxon 1769 1787	H. odorata, Roxb.,
T24	Taxon 1811 1818	Thingan
T25	GeographicalLocation 2229 2246	Eastern Peninsula
T26	GeographicalLocation 2253 2257	Pegu
T27	GeographicalLocation 2262 2272	Tenasserim
T28	GeographicalLocation 2276 2287	Cochinchina
T29	GeographicalLocation 2289 2297	Andamans
T30	GeographicalLocation 2318 2328	Chittagong
T31	Habitat 2363 2376	mixed forests
T32	TemporalExpression 2382 2387	March
T33	TemporalExpression 2389 2394	April
T34	TemporalExpression 2402 2405	May
T35	TemporalExpression 2407 2411	June
T36	Taxon 2416 2429	H. parviflora
T37	Taxon 2416 2438	H. parviflora, Beddome
T38	Taxon 2460 2468	Ironwood
T39	GeographicalLocation 2472 2479	Malabar
T40	Taxon 2487 2495	Bovumara
T41	Taxon 2503 2511	Nirkongu
T42	GeographicalLocation 2513 2523	Tinnevelli
T43	Habitat 2674 2687	Moist forests
T44	GeographicalLocation 2695 2708	Western Ghats
T45	GeographicalLocation 2715 2727	South Kanara
T46	TemporalExpression 2744 2749	March
T47	Taxon 2754 2769	H. oblongifolia
T48	Taxon 2754 2775	H. oblongifolia, Dyer
T49	Taxon 2896 2906	H. Helferi
T50	Taxon 2896 2915	H. Helferi, Brandis
T51	Taxon 2917 2931	Vatica Helferi
T52	Taxon 2917 2937	Vatica Helferi, Dyer
