# Supplementary material for: COPIOUS: A gold standard corpus of named entities towards extracting species occurrence from biodiversity literature
Source: Biodivers Data J. 2019 Jan 22;(7):e29626. doi: 10.3897/BDJ.7.e29626 (PMC6351503; doi:10.3897/BDJ.7.e29626)
Supplement: Supplementary material 2 — Division for training named entity recognisers [file bdj-07-e29626-s002.zip › copious_published/dev/35549454.ann]

T1	Taxon 49 58	D. alatus
T2	Taxon 160 173	D. gonopterus
T3	Taxon 160 181	D. gonopterus, Turcz.
T4	Taxon 198 207	D. scaber
T5	Taxon 198 213	D. scaber, Ham.
T6	Taxon 293 304	D. vestitus
T7	Taxon 293 311	D. vestitus, Wall.
T8	GeographicalLocation 349 359	Tenasserim
T9	GeographicalLocation 361 366	Tavoy
T10	Person 368 373	Gomez
T11	Taxon 435 448	D. turbinatus
T12	Taxon 537 546	D. scaber
T13	Taxon 537 552	D. scaber, Ham.
T14	Habitat 608 613	Hills
T15	GeographicalLocation 617 633	southern Tippera
T16	Person 635 638	Ham
T17	Taxon 644 660	D. angustifolius
T18	Taxon 644 665	D. angustifolius, WA.
T19	Taxon 680 691	D. costatus
T20	Taxon 680 698	D. costatus, Roxb.
T21	GeographicalLocation 723 739	Chittagong Hills
T22	Taxon 741 751	Parashorea
T23	Taxon 741 757	Parashorea, Kurz
T24	Taxon 762 773	P. stellata
T25	Taxon 762 779	P. stellata, Kurz
T26	Taxon 816 831	Shorea stellata
T27	Taxon 816 837	Shorea stellata, Dyer
T28	Habitat 884 900	tropical forests
T29	GeographicalLocation 904 912	Martaban
T30	Habitat 943 949	slopes
T31	GeographicalLocation 957 967	Pegu Yomah
T32	TemporalExpression 1000 1005	March
T33	TemporalExpression 1011 1014	Apr
T34	TemporalExpression 1016 1020	May.
T35	Taxon 1049 1059	Parashorea
T36	Taxon 1180 1186	Shorea
T37	Taxon 1180 1193	Shorea, Roxb.
T38	Taxon 1388 1397	S. obtusa
T39	Taxon 1457 1467	S. robusta
T40	Taxon 1579 1589	S. Helferi
T41	Taxon 1656 1669	S. floribunda
T42	Taxon 1674 1683	S. obtusa
T43	Taxon 1674 1690	S. obtusa, Wall.
T44	Habitat 1776 1779	Eng
T45	Habitat 1784 1800	hill Eng forests
T46	GeographicalLocation 1810 1815	Burma
T47	GeographicalLocation 1821 1824	Ava
T48	GeographicalLocation 1826 1831	Prome
T49	GeographicalLocation 1836 1844	Martaban
T50	GeographicalLocation 1853 1863	Tenasserim
T51	TemporalExpression 1895 1900	March
T52	TemporalExpression 1906 1909	Apr
T53	TemporalExpression 1911 1914	May
