# Supplementary material for: COPIOUS: A gold standard corpus of named entities towards extracting species occurrence from biodiversity literature
Source: Biodivers Data J. 2019 Jan 22;(7):e29626. doi: 10.3897/BDJ.7.e29626 (PMC6351503; doi:10.3897/BDJ.7.e29626)
Supplement: Supplementary material 2 — Division for training named entity recognisers [file bdj-07-e29626-s002.zip › copious_published/dev/35549455.ann]

T1	Taxon 56 66	S. robusta
T2	Taxon 56 75	S. robusta, Gaertn.
T3	GeographicalLocation 202 212	Tenasserim
T4	GeographicalLocation 214 220	Mergui
T5	Person 222 228	Griff.
T6	Taxon 289 295	Shorea
T7	Taxon 332 348	Durio Ox-leyanus
T8	GeographicalLocation 354 364	Tenasserim
T9	GeographicalLocation 366 374	Moulmein
T10	Person 376 381	Falc.
T11	Taxon 407 420	Sh. leprosula
T12	Taxon 531 545	Sh. floribunda
T13	Taxon 531 551	Sh. floribunda, Kurz
T14	GeographicalLocation 612 622	Tenasserim
T15	GeographicalLocation 624 629	Tavoy
T16	TemporalExpression 635 639	Decb
T17	Taxon 641 649	pentacme
T18	Taxon 641 654	pentacme, DC.
T19	Taxon 658 670	P. siamensis
T20	Taxon 658 676	P. siamensis, Kurz
T21	Taxon 713 729	Shorea Siamensis
T22	Taxon 713 735	Shorea Siamensis, Miq.
T23	Habitat 821 832	dry forests
T24	GeographicalLocation 852 855	Ava
T25	GeographicalLocation 860 865	Prome
T26	GeographicalLocation 895 899	Pegu
T27	GeographicalLocation 904 912	Martaban
T28	GeographicalLocation 921 931	Tenasserim
T29	TemporalExpression 937 942	March
T30	TemporalExpression 948 951	Apr
T31	TemporalExpression 953 956	May
T32	Taxon 1059 1064	Hopea
T33	Taxon 1059 1071	Hopea, Roxb.
T34	Taxon 1192 1202	H. odorata
T35	Taxon 1235 1246	H. scaphula
T36	Taxon 1369 1382	H. gratissima
T37	Taxon 1432 1445	H. Griffithii
T38	Taxon 1450 1460	H. odorata
T39	Taxon 1450 1467	H. odorata, Roxb.
T40	Taxon 1535 1543	H. vasta
T41	Taxon 1535 1550	H. vasta, Wall.
T42	Habitat 1595 1611	tropical forests
T43	GeographicalLocation 1621 1626	Burma
T44	GeographicalLocation 1632 1642	Chittagong
T45	GeographicalLocation 1647 1655	Martaban
T46	GeographicalLocation 1664 1674	Tenasserim
T47	TemporalExpression 1680 1685	March
T48	TemporalExpression 1687 1690	Apr
T49	TemporalExpression 1697 1700	May
T50	TemporalExpression 1702 1706	June
T51	Taxon 1712 1729	Hopea eglandulosa
T52	Taxon 1712 1736	Hopea eglandulosa, Roxb.
T53	Taxon 1742 1753	Cyclostemon
T54	Person 1811 1819	Roxburgh
T55	Taxon 1832 1843	H. scaphula
T56	Taxon 1832 1850	H. scaphula, Roxb.
T57	Taxon 1890 1905	Vatica scaphula
T58	Taxon 1890 1911	Vatica scaphula, Dyer
T59	GeographicalLocation 1942 1952	Chittagong
T60	GeographicalLocation 1957 1970	Mascal Island
T61	Person 1972 1977	Roxb.
T62	TemporalExpression 1984 1987	Jan
T63	Taxon 1992 2005	H. gratissima
T64	Taxon 1992 2012	H. gratissima, Wall.
T65	Taxon 2064 2079	H. oblongifolia
T66	Taxon 2064 2085	H. oblongifolia, Dyer
T67	Taxon 2111 2128	Shorea gratissima
T68	Taxon 2111 2134	Shorea gratissima, Dyer
