# Supplementary material for: COPIOUS: A gold standard corpus of named entities towards extracting species occurrence from biodiversity literature
Source: Biodivers Data J. 2019 Jan 22;(7):e29626. doi: 10.3897/BDJ.7.e29626 (PMC6351503; doi:10.3897/BDJ.7.e29626)
Supplement: Supplementary material 2 — Division for training named entity recognisers [file bdj-07-e29626-s002.zip › copious_published/dev/35549455.txt]

100 S.Kurz—Contributions towards a Knowledge [No. 2, 2. S. robusta, Gaertn. Fr. III. 48 t. 186; Roxb. Corom. Pl. III. t. 212 and Fl. Ind. II. 615; Bedd. Fl. Sylv. Madr. t. 4.; Hf. Ind. Fl. I. 306. Hab. Tenasserim, Mergui (Griff. 716/1). Referred here on account of habit. There is another Shorea, in leaf only, very much resembling Durio Ox-leyanus from Tenasserim, Moulmein (Falc. 438), which differs from Sh. leprosula in having the upper side of the leaves not scabrous and generally in the different clothing and nervation. 4. Sh. floribunda, Kurz in Journ. As. Soc. Beng. 1873. 60; Hf. Ind. Fl. I. 304 Hab. Tenasserim, Tavoy. Fl. Decb. pentacme, DC. 1. P. siamensis, Kurz in Journ. As. Soc. Beng. 1870, 66. (Shorea Siamensis, Miq. Ann. Mus. Lugd. Bat. I. 214; Hf. Ind. Fl. I. 384). Hab. Very frequent in the Eng and dry forests more especially in Ava and Prome district, less frequent from Pegu and Martaban down to Tenasserim. Fl. March; Fr. Apr. May. The Siamese specimens have the young leaves beneath white-tomentose, but differ in no other respect. Hopea, Roxb. Conspectus of species. * Connective terminated by a short point. Calyx greyish tomentose; leaves bluntish acuminate, … …H. odorata. Leaves oblong, blunt, … … … … …H. scaphula. ** Connective terminated by a bristle longer than the anther-cells. Calyx greyish tomentose; flowers somewhat larger, … …H. gratissima. Calyx almost glabrous; flowers very small, … … …H. Griffithii. 1. H. odorata, Roxb. Corom. Pl. III. t. 210 and Fl. Ind. II. 609. Hf. Ind. Fl. I. 308. (H. vasta, Wall. ap. DC. Prod. XVI. 633). Hab. Common in the tropical forests all over Burma from Chittagong and Martaban down to Tenasserim. Fl. March, Apr.; Fr. May, June. NB. Hopea eglandulosa, Roxb. is a Cyclostemon and differs from the above by white bark as indicated by Roxburgh himself. 2. H. scaphula, Roxb. Fl. Ind. II. 611; DC. Prod. XVI. 635. (Vatica scaphula, Dyer in Hf. Ind. Fl. I. 301). Hab. Chittagong, on Mascal Island (Roxb.). Fl. Jan. 3. H. gratissima, Wall. Cat. 960; Kurz in Journ. As. Soc. Beng. 1873. 61. (H. oblongifolia, Dyer in Hf. Ind. Fl. I. 309?; Shorea gratissima, Dyer l. c. 307). 
