# Supplementary material for: COPIOUS: A gold standard corpus of named entities towards extracting species occurrence from biodiversity literature
Source: Biodivers Data J. 2019 Jan 22;(7):e29626. doi: 10.3897/BDJ.7.e29626 (PMC6351503; doi:10.3897/BDJ.7.e29626)
Supplement: Supplementary material 2 — Division for training named entity recognisers [file bdj-07-e29626-s002.zip › copious_published/dev/36442110.ann]

T1	Taxon 4 20	Dipterocarpaceae
T2	Taxon 23 29	Shorea
T3	Habitat 147 163	tropical forests
T4	GeographicalLocation 167 175	Martaban
T5	Habitat 207 213	sloper
T6	GeographicalLocation 221 231	Pegu Yomah
T7	TemporalExpression 263 268	March
T8	TemporalExpression 274 277	Apr
T9	TemporalExpression 279 282	May
T10	Taxon 335 341	Shorea
T11	Taxon 335 348	Shorea, Roxb.
T12	Taxon 946 955	S. obtusa
T13	Taxon 1016 1026	S. robusta
T14	Taxon 1140 1150	S. Helferi
T15	Taxon 1196 1209	S. floribunda
T16	Taxon 1214 1223	S. obtusa
T17	Taxon 1214 1230	S. obtusa, Wall.
T18	Habitat 2440 2443	Eng
T19	Habitat 2448 2464	hill Eng-forests
T20	GeographicalLocation 2474 2479	Burma
T21	GeographicalLocation 2485 2488	Ava
T22	GeographicalLocation 2490 2495	Prome
T23	GeographicalLocation 2501 2509	Martaban
T24	GeographicalLocation 2518 2528	Tenasserim
T25	TemporalExpression 2560 2565	March
T26	TemporalExpression 2571 2574	Apr
T27	TemporalExpression 2576 2579	May
