# Supplementary material for: COPIOUS: A gold standard corpus of named entities towards extracting species occurrence from biodiversity literature
Source: Biodivers Data J. 2019 Jan 22;(7):e29626. doi: 10.3897/BDJ.7.e29626 (PMC6351503; doi:10.3897/BDJ.7.e29626)
Supplement: Supplementary material 2 — Division for training named entity recognisers [file bdj-07-e29626-s002.zip › copious_published/dev/36442111.ann]

T1	Taxon 0 8	Pentacme
T2	Taxon 11 27	Dipterocarpaceae
T3	Taxon 144 147	Eng
T4	Taxon 239 242	SÃ¢l
T5	Taxon 249 263	Shorea robusta
T6	Taxon 249 272	Shorea robusta, Gaertn.
T7	GeographicalLocation 349 352	Ava
T8	Taxon 393 403	S. Helferi
T9	Taxon 393 408	S. Helferi, Kz.
T10	Taxon 410 424	Vatica Helferi
T11	Taxon 410 430	Vatica Helferi, Dyer
T12	GeographicalLocation 858 868	Tenasserim
T13	Taxon 870 880	S. nervosa
T14	Taxon 870 885	S. nervosa, Kz.
T15	GeographicalLocation 898 908	Tenasserim
T16	Taxon 985 998	Sh. leprosula
T17	Taxon 1175 1189	Sh. floribunda
T18	Taxon 1175 1194	Sh. floribunda, Kz.
T19	GeographicalLocation 1757 1767	Tenasserim
T20	TemporalExpression 1773 1777	Decb
T21	Taxon 1779 1787	Pentacme
T22	Taxon 1779 1792	Pentacme, DC.
T23	Taxon 2351 2357	Shorea
T24	Taxon 2362 2374	P. Siamensis
T25	Taxon 2362 2379	P. Siamensis, Kz.
T26	Taxon 2381 2397	Shorea Siamensis
T27	Taxon 2381 2403	Shorea Siamensis, Miq.
