# Supplementary material for: COPIOUS: A gold standard corpus of named entities towards extracting species occurrence from biodiversity literature
Source: Biodivers Data J. 2019 Jan 22;(7):e29626. doi: 10.3897/BDJ.7.e29626 (PMC6351503; doi:10.3897/BDJ.7.e29626)
Supplement: Supplementary material 2 — Division for training named entity recognisers [file bdj-07-e29626-s002.zip › copious_published/dev/37190473.ann]

T1	GeographicalLocation 40 57	Malayan Peninsula
T2	GeographicalLocation 566 572	Penang
T3	GeographicalLocation 589 598	West Hill
T4	Person 630 636	Curtis
T5	Person 689 695	Curtis
T6	Person 748 755	Skinner
T7	GeographicalLocation 780 786	Penang
T8	Taxon 791 815	Dipterocarpus turbinatus
T9	Taxon 791 823	Dipterocarpus turbinatus, Gaertn
T10	GeographicalLocation 2431 2436	Assam
T11	GeographicalLocation 2438 2444	Cachar
T12	GeographicalLocation 2446 2456	Chittagong
T13	GeographicalLocation 2458 2464	Burmah
T14	GeographicalLocation 2466 2474	S. India
T15	Taxon 2476 2491	Var. andamanica
T16	GeographicalLocation 2610 2623	South Andaman
T17	Person 2643 2647	Dyer
T18	Taxon 2692 2701	D. laevis
T19	Person 2705 2722	Buchanan Hamilton
