# Supplementary material for: COPIOUS: A gold standard corpus of named entities towards extracting species occurrence from biodiversity literature
Source: Biodivers Data J. 2019 Jan 22;(7):e29626. doi: 10.3897/BDJ.7.e29626 (PMC6351503; doi:10.3897/BDJ.7.e29626)
Supplement: Supplementary material 2 — Division for training named entity recognisers [file bdj-07-e29626-s002.zip › copious_published/dev/37190474.ann]

T1	GeographicalLocation 45 62	Malayan Peninsula
T2	Taxon 119 128	D. laevis
T3	Taxon 208 223	D. tuberculatus
T4	Taxon 208 230	D. tuberculatus Gaertn
T5	Taxon 306 318	Dulia Garjan
T6	GeographicalLocation 338 349	Chitta-gong
T7	GeographicalLocation 668 678	Chittagong
T8	Taxon 706 711	Dulia
T9	Taxon 716 728	Telia Garjan
T10	Taxon 1035 1045	D. indicus
T11	Taxon 1221 1241	Dipterocarpus kerrii
T12	Taxon 1221 1247	Dipterocarpus kerrii, King
T13	GeographicalLocation 2049 2056	Malacca
T14	Person 2058 2065	Maingay
T15	Person 2090 2098	Griffith
T16	Person 2104 2109	Derry
T17	GeographicalLocation 2116 2124	Pangkore
T18	GeographicalLocation 2129 2143	Gunong Yunggal
T19	Person 2145 2151	Curtis
T20	Taxon 2239 2251	D. Hasseltii
T21	Taxon 2239 2256	D. Hasseltii, Bl.
T22	Person 2485 2491	Curtis
T23	GeographicalLocation 2503 2512	Waterfall
T24	GeographicalLocation 2514 2520	Penang
T25	Taxon 2591 2600	D. Kerrii
T26	GeographicalLocation 2606 2614	Pangkore
T27	GeographicalLocation 2619 2626	Malacca
T28	Taxon 2715 2738	D.ipterocarpus cornutus
T29	Taxon 2715 2744	D.ipterocarpus cornutus, Dyer
