# Supplementary material for: COPIOUS: A gold standard corpus of named entities towards extracting species occurrence from biodiversity literature
Source: Biodivers Data J. 2019 Jan 22;(7):e29626. doi: 10.3897/BDJ.7.e29626 (PMC6351503; doi:10.3897/BDJ.7.e29626)
Supplement: Supplementary material 2 — Division for training named entity recognisers [file bdj-07-e29626-s002.zip › copious_published/dev/37190475.ann]

T1	GeographicalLocation 41 58	Malayan Peninsula
T2	Taxon 970 995	Parinarium dilleni-folium
T3	Taxon 970 999	Parinarium dilleni-folium, R.
T4	Taxon 1025 1048	Petrocarpa dillenifolia
T5	Taxon 1025 1056	Petrocarpa dillenifolia, Steud.
T6	GeographicalLocation 1075 1084	Singapore
T7	Person 1086 1093	Wallich
T8	GeographicalLocation 1095 1102	Malacca
T9	Person 1104 1111	Maingay
T10	GeographicalLocation 1136 1142	Penang
T11	Person 1144 1150	Curtis
T12	GeographicalLocation 1161 1166	Perak
T13	Person 1168 1172	Wray
T14	Person 1202 1208	Hooker
T15	Taxon 1278 1288	Parinarium
T16	Taxon 1325 1355	Dipterocarpus fagineus, Vesque
T17	Taxon 1325 1347	Dipterocarpus fagineus
T18	Taxon 2271 2285	D. prismaticus
T19	Taxon 2271 2291	D. prismaticus, Dyer
T20	Taxon 2340 2358	Dipterocarpus, sp.
T21	Taxon 2340 2364	Dipterocarpus, sp. Hook.
T22	GeographicalLocation 2398 2403	Perak
T23	Person 2405 2421	King's Collector
T24	Person 2432 2443	Scortechini
T25	GeographicalLocation 2445 2451	Penang
T26	Person 2453 2459	Curtis
T27	Taxon 2470 2481	D. fagineus
T28	Taxon 2470 2489	D. fagineus, Vesque
T29	GeographicalLocation 2527 2533	Borneo
T30	Person 2535 2542	Beccari
T31	Person 2556 2562	Motley
T32	Person 2605 2609	Dyer
T33	GeographicalLocation 2703 2708	Perak
