# Supplementary material for: COPIOUS: A gold standard corpus of named entities towards extracting species occurrence from biodiversity literature
Source: Biodivers Data J. 2019 Jan 22;(7):e29626. doi: 10.3897/BDJ.7.e29626 (PMC6351503; doi:10.3897/BDJ.7.e29626)
Supplement: Supplementary material 2 — Division for training named entity recognisers [file bdj-07-e29626-s002.zip › copious_published/dev/37190476.ann]

T1	Person 10 14	King
T2	GeographicalLocation 45 62	Malayan Peninsula
T3	GeographicalLocation 130 135	Perak
T4	Person 207 213	Curtis
T5	GeographicalLocation 215 221	Penang
T6	Taxon 297 324	Dipterocarpus oblongifolius
T7	Taxon 297 331	Dipterocarpus oblongifolius, Blume
T8	Taxon 1332 1346	D. stenopterus
T9	Taxon 1332 1354	D. stenopterus, Vesque
T10	GeographicalLocation 1415 1420	Perak
T11	Person 1422 1433	Scortechini
T12	GeographicalLocation 1444 1450	Borneo
T13	GeographicalLocation 1452 1459	Sumatra
T14	GeographicalLocation 1498 1503	Perak
T15	Taxon 1651 1677	Dipterocarpus grandiflorus
T16	Taxon 1651 1685	Dipterocarpus grandiflorus, Blanco
T17	Taxon 2817 2827	D. Blancoi
T18	Taxon 2817 2832	D. Blancoi, Bl.
