# Supplementary material for: COPIOUS: A gold standard corpus of named entities towards extracting species occurrence from biodiversity literature
Source: Biodivers Data J. 2019 Jan 22;(7):e29626. doi: 10.3897/BDJ.7.e29626 (PMC6351503; doi:10.3897/BDJ.7.e29626)
Supplement: Supplementary material 2 — Division for training named entity recognisers [file bdj-07-e29626-s002.zip › copious_published/dev/37190481.ann]

T1	Person 7 11	King
T2	GeographicalLocation 43 60	Malayan Peninsula
T3	Taxon 73 82	Amsoptera
T4	Taxon 73 90	Amsoptera, Korth.
T5	GeographicalLocation 739 754	Malay Peninsula
T6	GeographicalLocation 774 784	New Guinea
T7	Taxon 806 825	Anisoptera CurtiSII
T8	Taxon 806 831	Anisoptera CurtiSII, Dyer
T9	GeographicalLocation 1357 1363	Penang
T10	Person 1366 1372	Curtis
T11	GeographicalLocation 1374 1379	Perak
T12	Person 1382 1399	King's Collectors
T13	Taxon 1401 1415	Var. latifolia
T14	GeographicalLocation 1482 1488	Penang
T15	Person 1491 1497	Curtis
T16	GeographicalLocation 1540 1546	Penang
T17	Taxon 1550 1558	Ringkong
T18	Taxon 1563 1569	Vatica
T19	Taxon 1563 1576	Vatica, Linn.
T20	GeographicalLocation 2386 2399	Tropical Asia
T21	GeographicalLocation 2412 2418	Malaya
T22	Taxon 2439 2447	Synaptea
T23	Person 2474 2482	Griffith
T24	GeographicalLocation 2546 2552	Mergui
