# Supplementary material for: COPIOUS: A gold standard corpus of named entities towards extracting species occurrence from biodiversity literature
Source: Biodivers Data J. 2019 Jan 22;(7):e29626. doi: 10.3897/BDJ.7.e29626 (PMC6351503; doi:10.3897/BDJ.7.e29626)
Supplement: Supplementary material 2 — Division for training named entity recognisers [file bdj-07-e29626-s002.zip › copious_published/dev/37190483.ann]

T1	Person 6 10	King
T2	GeographicalLocation 41 58	Malayan Peninsula
T3	Taxon 184 193	Eu-Vatica
T4	Person 210 217	Bentham
T5	Person 222 228	Hooker
T6	Person 256 261	Burck
T7	Taxon 317 325	Synaptea
T8	Person 398 404	Pierre
T9	Taxon 434 442	Synaptea
T10	Taxon 434 442	Synaptea
T11	Taxon 667 673	Vatica
T12	Taxon 690 697	Isauxis
T13	Taxon 699 712	Retinodendron
T14	Taxon 718 731	Pachynocarpus
T15	Taxon 769 775	Vatica
T16	Taxon 842 851	Eu-Vatica
T17	Taxon 913 921	Synaptea
T18	Taxon 1015 1024	Eu-Vatica
T19	Taxon 1138 1151	V. perakensis
T20	Taxon 1287 1295	V. Lowii
T21	Taxon 1385 1396	V. Maingayi
T22	Taxon 1408 1416	Synaptea
T23	Taxon 1556 1565	V. nitida
T24	Taxon 1734 1744	V. cinerea
T25	Taxon 1803 1814	V. Curtisii
T26	Taxon 1949 1959	V. faginea
T27	Taxon 2056 2064	V. Dyeri
