# Supplementary material for: COPIOUS: A gold standard corpus of named entities towards extracting species occurrence from biodiversity literature
Source: Biodivers Data J. 2019 Jan 22;(7):e29626. doi: 10.3897/BDJ.7.e29626 (PMC6351503; doi:10.3897/BDJ.7.e29626)
Supplement: Supplementary material 2 — Division for training named entity recognisers [file bdj-07-e29626-s002.zip › copious_published/dev/37190487.ann]

T1	Person 7 11	King
T2	GeographicalLocation 42 59	Malayan Peninsula
T3	Taxon 72 84	Vatica Dyeri
T4	Taxon 72 90	Vatica Dyeri, King
T5	Taxon 1331 1345	Synaptea Dyeri
T6	Taxon 1331 1353	Synaptea Dyeri, Pierre
T7	GeographicalLocation 1386 1391	Perak
T8	Person 1393 1409	King's Collector
T9	GeographicalLocation 1431 1439	Cambodia
T10	GeographicalLocation 1441 1459	Lower Cochin-China
T11	Person 1461 1467	Pierre
T12	GeographicalLocation 1473 1478	Perak
T13	Person 1549 1555	Pierre
T14	GeographicalLocation 1573 1581	Cambodia
T15	GeographicalLocation 1586 1598	Cochin-China
T16	Taxon 1603 1620	Vatica reticulata
T17	Taxon 1603 1626	Vatica reticulata, King
T18	GeographicalLocation 2551 2556	Perak
T19	Person 2558 2574	King's Collector
T20	Taxon 2749 2755	Vatica
