# Supplementary material for: COPIOUS: A gold standard corpus of named entities towards extracting species occurrence from biodiversity literature
Source: Biodivers Data J. 2019 Jan 22;(7):e29626. doi: 10.3897/BDJ.7.e29626 (PMC6351503; doi:10.3897/BDJ.7.e29626)
Supplement: Supplementary material 2 — Division for training named entity recognisers [file bdj-07-e29626-s002.zip › copious_published/dev/37190493.ann]

T1	Person 7 11	King
T2	GeographicalLocation 43 60	Malayan Peninsula
T3	GeographicalLocation 1556 1563	Malacca
T4	Person 1565 1572	Maingay
T5	GeographicalLocation 1598 1604	Penang
T6	Person 1606 1612	Curtis
T7	GeographicalLocation 1623 1628	Perak
T8	Person 1630 1646	King.s Collector
T9	Taxon 1673 1683	S-lacunosa
T10	Taxon 1673 1691	S-lacunosa Scheff.
T11	GeographicalLocation 1764 1770	Penang
T12	Taxon 1774 1780	Seraya
T13	Taxon 1785 1802	Shorea parvifolia
T14	Taxon 1785 1808	Shorea parvifolia, Dyer
