# Supplementary material for: COPIOUS: A gold standard corpus of named entities towards extracting species occurrence from biodiversity literature
Source: Biodivers Data J. 2019 Jan 22;(7):e29626. doi: 10.3897/BDJ.7.e29626 (PMC6351503; doi:10.3897/BDJ.7.e29626)
Supplement: Supplementary material 2 — Division for training named entity recognisers [file bdj-07-e29626-s002.zip › copious_published/test/104421_English_33451127_1922-26..ann]

T1	Taxon 7 16	GRAMINEAE
T2	Taxon 24 36	THYSANOLAENA
T3	Taxon 24 41	THYSANOLAENA Nees
T4	Taxon 42 61	THYSANOLAENA MAXIMA
T5	Taxon 42 68	THYSANOLAENA MAXIMA (Roxb)
T6	Taxon 200 215	Agrostis maxima
T7	Taxon 200 220	Agrostis maxima Roxb
T8	Taxon 245 266	Thysanolaena agrostis
T9	Taxon 245 271	Thysanolaena agrostis Nees
T10	Taxon 316 338	Thysanolaena acarifera
T11	Taxon 316 342	Thysanolaena acarifera Arn
T12	GeographicalLocation 446 451	Luzon
T13	GeographicalLocation 453 465	Ilocos Norte
T14	GeographicalLocation 467 473	Apayao
T15	GeographicalLocation 475 481	Bontoc
T16	GeographicalLocation 483 490	Benguet
T17	GeographicalLocation 492 505	Nueva Vizcaya
T18	GeographicalLocation 507 518	Nueva Ecija
T19	GeographicalLocation 520 527	Bulacan
T20	GeographicalLocation 529 537	Zambales
T21	GeographicalLocation 539 545	Bataan
T22	GeographicalLocation 547 553	Laguna
T23	GeographicalLocation 555 562	Tayabas
T24	GeographicalLocation 564 572	Sorsogon
T25	GeographicalLocation 575 582	Mindoro
T26	GeographicalLocation 584 591	Palawan
T27	GeographicalLocation 593 601	Mindanao
T28	Habitat 606 622	banks of ravines
T29	Habitat 624 630	slopes
T30	GeographicalLocation 704 709	India
T31	GeographicalLocation 718 724	Malaya
T32	GeographicalLocation 728 738	New Guinea
T33	Taxon 753 760	Bugubui
T34	Taxon 770 776	buybui
T35	Taxon 784 790	eagadu
T36	Taxon 798 803	gatbo
T37	Taxon 812 816	lasa
T38	Taxon 824 831	tagadeu
T39	Taxon 840 846	tagisa
T40	Taxon 854 859	tambu
T41	Taxon 867 877	talankaran
T42	Taxon 888 905	DIGITARIA Scopoli
T43	Taxon 906 925	DIGITARIA CHINENSIS
T44	Taxon 906 930	DIGITARIA CHINENSIS Nees
T45	Taxon 977 995	Paspalum ftlicidme
T46	Taxon 977 1000	Paspalum ftlicidme Nees
T47	Taxon 1043 1063	Digitaria violascens
T48	Taxon 1043 1068	Digitaria violascens Merr
T49	GeographicalLocation 1073 1079	Philip
T50	GeographicalLocation 1137 1143	Manila
T51	GeographicalLocation 1165 1178	Batan Islands
T52	GeographicalLocation 1183 1197	northern Luzon
T53	GeographicalLocation 1201 1208	Palawan
T54	GeographicalLocation 1213 1221	Mindanao
T55	Habitat 1349 1364	open grasslands
T56	GeographicalLocation 1394 1399	India
T57	GeographicalLocation 1403 1408	China
T58	GeographicalLocation 1413 1419	Malaya
T59	Taxon 1434 1438	Timi
T60	Taxon 1446 1450	tumi
T61	Taxon 1458 1467	ualisibis
T62	Taxon 1474 1493	DIGITARIA CORYMBOSA
T63	Taxon 1474 1500	DIGITARIA CORYMBOSA (Roxb)
T64	Taxon 1512 1531	Panicum co-rymbosum
T65	Taxon 1512 1536	Panicum co-rymbosum Roxb
T66	Taxon 1596 1615	Panicum microbachne
T67	Taxon 1596 1621	Panicum microbachne Presl
T68	Taxon 1673 1695	Digitaria consanguinea
T69	Taxon 1673 1700	Digitaria consanguinea Merr
T70	GeographicalLocation 1769 1775	Manila
T71	Taxon 1791 1801	Blancoanae
T72	Taxon 1826 1844	Panicum sanguinale
T73	Taxon 1826 1850	Panicum sanguinale Rolfe
T74	Taxon 1931 1947	Digitaria lanosa
T75	Taxon 1931 1954	Digitaria lanosa Llanos
T76	Taxon 2042 2062	Panicum gaudichaudii
T77	Taxon 2106 2122	Panicum pruriens
T78	Taxon 2106 2127	Panicum pruriens Trin
T79	GeographicalLocation 2208 2219	Philippines
T80	Habitat 2251 2268	open waste places
T81	Habitat 2270 2283	old clearings
T82	Taxon 2343 2353	Blancoanae
T83	GeographicalLocation 2447 2452	India
T84	GeographicalLocation 2456 2470	southern China
T85	GeographicalLocation 2475 2482	Formosa
T86	GeographicalLocation 2491 2497	Malaya
T87	GeographicalLocation 2501 2506	Samoa
T88	Taxon 2521 2527	Banana
T89	Taxon 2535 2542	bacilli
T90	Taxon 2553 2562	balisibis
T91	Taxon 2570 2574	baud
T92	Taxon 42 78	THYSANOLAENA MAXIMA (Roxb) O. Kuntze
T93	Habitat 638 644	cliffs
T94	Taxon 2106 2146	Panicum pruriens Trin. var. glabrum Nees
T95	Taxon 2106 2141	Panicum pruriens Trin. var. glabrum
