# Supplementary material for: COPIOUS: A gold standard corpus of named entities towards extracting species occurrence from biodiversity literature
Source: Biodivers Data J. 2019 Jan 22;(7):e29626. doi: 10.3897/BDJ.7.e29626 (PMC6351503; doi:10.3897/BDJ.7.e29626)
Supplement: Supplementary material 2 — Division for training named entity recognisers [file bdj-07-e29626-s002.zip › copious_published/test/104481_English_33474663_1822.ann]

T1	Taxon 85 89	bird
T2	Taxon 155 175	Bucco niger, Indorni
T3	Taxon 155 166	Bucco niger
T4	Taxon 284 305	Black-throated Barbet
T5	Taxon 284 311	Black-throated Barbet, Gen.
T6	Taxon 362 377	Common Grosbeak
T7	GeographicalLocation 1270 1288	Philippine Islands
T8	GeographicalLocation 1300 1317	Cape of Good Hope
T9	Taxon 1459 1479	Bucco niger, Indorni
T10	Taxon 1459 1470	Bucco niger
T11	Taxon 130 153	BLACK-THROATED BARBICAN
T12	Taxon 1550 1568	Red-fronted Barbet
