# Supplementary material for: COPIOUS: A gold standard corpus of named entities towards extracting species occurrence from biodiversity literature
Source: Biodivers Data J. 2019 Jan 22;(7):e29626. doi: 10.3897/BDJ.7.e29626 (PMC6351503; doi:10.3897/BDJ.7.e29626)
Supplement: Supplementary material 2 — Division for training named entity recognisers [file bdj-07-e29626-s002.zip › copious_published/test/107004_English_78294_34354172_1912.ann]

T1	Taxon 290 312	Nyctinomiis johorensis
T2	Taxon 651 670	Chserephon plicatus
T3	Taxon 1068 1085	Plnelmarfes foina
T4	Taxon 1444 1459	Martes henricii
T5	Taxon 14 33	Kerivouta whitehead
T6	Taxon 49 69	Kerivoula whiteheadi
T7	Taxon 49 90	Kerivoula whiteheadi Thomas, Ann. and Mag
T8	GeographicalLocation 133 140	Isabela
T9	GeographicalLocation 148 153	Luzon
T10	GeographicalLocation 155 160	Luzon
T11	Taxon 178 186	MOLOSSID
T12	Taxon 194 211	CHAEREPHON Dobson
T13	Taxon 219 236	Chaerephon Dobson
T14	Taxon 219 243	Chaerephon Dobson, Journ
T15	Taxon 290 319	Nyctinomiis johorensis DOBSON
T16	Taxon 651 681	Chserephon plicatus (Buchanan)
T17	Taxon 689 709	Vespertilio plicatus
T18	Taxon 689 719	Vespertilio plicatus Buchannan
T19	Taxon 689 726	Vespertilio plicatus Buchannan, Trans
T20	Taxon 753 772	Chaerephon plicatus
T21	Taxon 753 781	Chaerephon plicatus Andersen
T22	Taxon 753 786	Chaerephon plicatus Andersen, Ann
T23	GeographicalLocation 860 877	Puttahaut, Bengal
T24	GeographicalLocation 879 897	Philippine Islands
T25	GeographicalLocation 909 914	Luzon
T26	Taxon 929 938	CARNIVORA
T27	Taxon 947 955	MUSTELID
T28	Taxon 963 975	MARTES Pinel
T29	Taxon 983 995	Martes Pinel
T30	Taxon 983 1002	Martes Pinel, Actes
T31	Taxon 1051 1067	Martes domestica
T32	Taxon 1068 1096	Plnelmarfes foina (Erxleben)
T33	Taxon 1098 1105	Martens
T34	Taxon 1166 1178	domestic cat
T35	Taxon 1444 1471	Martes henricii (Westerman)
T36	Taxon 1479 1514	Mustela (Martes) henricii Westerman
T37	Taxon 1479 1504	Mustela (Martes) henricii
T38	GeographicalLocation 1569 1573	Java
T39	GeographicalLocation 1575 1579	Sulu
T40	Person 1595 1602	Sanchez
T41	Taxon 1488 1494;1496 1504	Martes henricii
