# Supplementary material for: COPIOUS: A gold standard corpus of named entities towards extracting species occurrence from biodiversity literature
Source: Biodivers Data J. 2019 Jan 22;(7):e29626. doi: 10.3897/BDJ.7.e29626 (PMC6351503; doi:10.3897/BDJ.7.e29626)
Supplement: Supplementary material 2 — Division for training named entity recognisers [file bdj-07-e29626-s002.zip › copious_published/test/107004_English_78294_34354181_1912.ann]

T1	GeographicalLocation 15 33	PHILIPPINE ISLANDS
T2	Taxon 194 210	Epimys Luzonicus
T3	GeographicalLocation 469 477	Mindanao
T4	GeographicalLocation 605 611	Todaya
T5	GeographicalLocation 1257 1270	Negros Island
T6	GeographicalLocation 1382 1389	Class I
T7	Taxon 38 58	Epitnys luteiventris
T8	Taxon 38 66	Epitnys luteiventris (Allen)
T9	Taxon 74 95	Mus hdeiventris Allen
T10	Taxon 74 89	Mus hdeiventris
T11	TemporalExpression 131 141	January 29
T12	GeographicalLocation 160 175	Iwahig, Palawan
T13	GeographicalLocation 177 184	Palawan
T14	Taxon 194 219	Epimys Luzonicus (Thomas)
T15	Taxon 227 247	Mus luzonicus Thomas
T16	Taxon 227 240	Mus luzonicus
T17	GeographicalLocation 304 331	Highlands of northern Luzon
T18	GeographicalLocation 333 338	Luzon
T19	Taxon 349 368	Epimys magnirostris
T20	Taxon 349 377	Epimys magnirostris (Mearns)
T21	TemporalExpression 379 383	1905
T22	Taxon 385 408	Mus magnirostris Mearns
T23	Taxon 385 401	Mus magnirostris
T24	GeographicalLocation 458 467	Zamboanga
T25	GeographicalLocation 479 487	Mindanao
T26	Taxon 498 516	Epimys mindanensis
T27	Taxon 498 525	Epimys mindanensis (Mearns)
T28	TemporalExpression 527 531	1905
T29	Taxon 533 555	Mus mindanensis Mearns
T30	Taxon 533 548	Mus mindanensis
T31	GeographicalLocation 613 622	Mount Apo
T32	GeographicalLocation 624 632	Mindanao
T33	GeographicalLocation 648 656	Mindanao
T34	Taxon 667 685	Epimys mindorensis
T35	Taxon 667 694	Epimys mindorensis (Thomas)
T36	TemporalExpression 696 700	1897
T37	Taxon 702 725	Mus mindorensis Thomas,
T38	Taxon 702 717	Mus mindorensis
T39	TemporalExpression 762 775	June 15, 1897
T40	TemporalExpression 777 784	June 19
T41	GeographicalLocation 803 826	Mount Dulangan, Mindoro
T42	GeographicalLocation 828 835	Mindoro
T43	Taxon 846 862	Epimys neglectus
T44	Taxon 846 872	Epimys neglectus (Jentink)
T45	TemporalExpression 874 878	1880
T46	Taxon 880 901	Mus neglectus Jentink
T47	Taxon 880 893	Mus neglectus
T48	TemporalExpression 929 941	14, January.
T49	TemporalExpression 1001 1009	April 25
T50	TemporalExpression 942 946	1911
T51	Taxon 948 969	Epimys neglectus Lyon
T52	Taxon 948 964	Epimys neglectus
T53	GeographicalLocation 1028 1034	Borneo
T54	GeographicalLocation 1036 1043	Mindoro
T55	Taxon 1054 1069	Epimys negrinus
T56	Taxon 1054 1078	Epimys negrinus (Thomas)
T57	TemporalExpression 1080 1084	1898
T58	Taxon 1086 1115	Mus ephippium negrinus Thomas
T59	Taxon 1086 1108	Mus ephippium negrinus
T60	GeographicalLocation 1135 1141	London
T61	TemporalExpression 1162 1166	June
T62	TemporalExpression 1168 1172	1911
T63	Taxon 1174 1199	Epimys negrinus Hollister
T64	Taxon 1174 1189	Epimys negrinus
T65	GeographicalLocation 1286 1292	Negros
T66	Taxon 1303 1320	Epimys norvegicus
T67	TemporalExpression 1232 1238	May 15
T68	TemporalExpression 1333 1337	1777
T69	Taxon 1339 1362	Mus norvegicus Erxleben
T70	Taxon 1339 1353	Mus norvegicus
T71	Taxon 1303 1331	Epimys norvegicus (Erxleben)
T72	TemporalExpression 1402 1406	1908
T73	GeographicalLocation 1494 1499	Luzon
T74	GeographicalLocation 1511 1516	Samar
T75	GeographicalLocation 1529 1536	Masbate
T76	GeographicalLocation 1548 1555	Mindoro
T77	Taxon 1567 1585	Epimys pantarensis
T78	Taxon 1567 1594	Epimys pantarensis (Mearns)
T79	Taxon 1408 1433	Epimys norwegicus Satunin
T80	Taxon 1408 1425	Epimys norwegicus
T81	Taxon 1602 1624	Mus pantarensis Mearns
T82	Taxon 1602 1617	Mus pantarensis
T83	GeographicalLocation 1674 1690	Pantar, Mindanao
T84	GeographicalLocation 1704 1712	Mindanao
T85	GeographicalLocation 1486 1492	Norway
