# Supplementary material for: COPIOUS: A gold standard corpus of named entities towards extracting species occurrence from biodiversity literature
Source: Biodivers Data J. 2019 Jan 22;(7):e29626. doi: 10.3897/BDJ.7.e29626 (PMC6351503; doi:10.3897/BDJ.7.e29626)
Supplement: Supplementary material 2 — Division for training named entity recognisers [file bdj-07-e29626-s002.zip › copious_published/test/107004_English_78294_34354181_1912.txt]

MAMMALS OF THE PHILIPPINE ISLANDS. 29
Epitnys luteiventris (Allen).
1910. Mus hdeiventris Allen, Bull. Am. Mus. Nat. Hist, 28, 14, January 29.
Type locality. — Iwahig, Palawan. Palawan (Allen).
Epimys Luzonicus (Thomas).
1S95. Mus luzonicus Thomas, Ann. and Mag. Nat. Hist, VI, 16, 163.
Type locality. — Highlands of northern Luzon. Luzon (Thomas).
Epimys magnirostris (Mearns).
1905. Mus magnirostris Mearns, Proc. U. S. Nat. Mus, 28, 441.
Type locality. — Zamboanga, Mindanao. Mindanao (Mearns).
Epimys mindanensis (Mearns).
1905. Mus mindanensis Mearns, Proc. U. S. Nat. Mus, 28, 442.
Type locality. — Todaya, Mount Apo, Mindanao; 1,219 meters. Mindanao (Mearns).
Epimys mindorensis (Thomas).
1897. Mus mindorensis Thomas, Minutes Proc. Zool. Soc. London for June 15, 1897, June 19.
Type locality. — Mount Dulangan, Mindoro. Mindoro (Thomas).
Epimys neglectus (Jentink).
1880. Mus neglectus Jentink, Notes from Leyden Mus, 2, 14, January.
1911. Epimys neglectus Lyon, Proc. U. S. Nat. Mus, 40, 98, April 25.
Type locality. — Borneo. Mindoro (Thomas).
Epimys negrinus (Thomas).
1898. Mus ephippium negrinus Thomas, Trans. Zool. Soc. London, 14, pt. 6, p. 403, June.
1911. Epimys negrinus Hollister, Proc. Biol. Soc. Wash, 24, 90, May 15.
Type locality. — Negros Island; 2,011 meters. Negros (Thomas).
Epimys norvegicus (Erxleben).
1777. Mus norvegicus Erxleben, Syst. Regn. Anim, Class I,
Mamm, 381. 1908. Epimys norwegicus Satunin, Mitt. Kaukas. Mus, Tiflis, 4, 59.
Type locality. — Norway. Luzon (Thomas) ; Samar (Sanchez) ; Masbate (Sanchez); Mindoro (Sanchez).
Epimys pantarensis (Mearns).
1905. Mus pantarensis Mearns, Proc. U. S. Nat. Mus, 28, 448.
Type locality. — Pantar, Mindanao; 581 meters. Mindanao (Mearns)
