# Supplementary material for: COPIOUS: A gold standard corpus of named entities towards extracting species occurrence from biodiversity literature
Source: Biodivers Data J. 2019 Jan 22;(7):e29626. doi: 10.3897/BDJ.7.e29626 (PMC6351503; doi:10.3897/BDJ.7.e29626)
Supplement: Supplementary material 2 — Division for training named entity recognisers [file bdj-07-e29626-s002.zip › copious_published/test/107004_English_78294_34354194_1912.ann]

T1	GeographicalLocation 274 285	Cebu Island
T2	Taxon 14 32	USSA CHRYSOTRICHOS
T3	Taxon 14 39	USSA CHRYSOTRICHOS Heude.
T4	Taxon 46 64	Ussa chrysotrichos
T5	Taxon 46 70	Ussa chrysotrichos Heude
T6	Taxon 46 75	Ussa chrysotrichos Heude, Mem
T7	GeographicalLocation 147 155	Batangas
T8	GeographicalLocation 157 162	Luzon
T9	GeographicalLocation 136 142	Laguna
T10	Taxon 164 177	Ussa cinereus
T11	Taxon 164 183	Ussa cinereus Heude
T12	Taxon 191 204	Ussa cinereus
T13	Taxon 191 210	Ussa cinereus Heude
T14	Taxon 191 215	Ussa cinereus Heude, Mem
T15	Taxon 287 301	Ussa corteanus
T16	Taxon 287 307	Ussa corteanus Heude
T17	Taxon 315 329	Ussa corteanus
T18	Taxon 315 335	Ussa corteanus Heude
T19	Taxon 315 340	Ussa corteanus Heude, Mem
T20	GeographicalLocation 398 407	Mariveles
T21	GeographicalLocation 409 414	Luzon
T22	Taxon 416 433	Ussa crassicornis
T23	Taxon 416 439	Ussa crassicornis Heude
T24	Taxon 447 464	Ussa crassicornis
T25	Taxon 447 470	Ussa crassicornis Heude
T26	Taxon 447 475	Ussa crassicornis Heude, Mem
T27	GeographicalLocation 533 537	Cebu
T28	Taxon 539 558	Ussa dailliardianus
T29	Taxon 539 564	Ussa dailliardianus Heude
T30	Taxon 572 591	Ussa dailliardianus
T31	Taxon 572 597	Ussa dailliardianus Heude
T32	Taxon 572 602	Ussa dailliardianus Heude, Mem
T33	GeographicalLocation 662 671	Jala-jala
T34	GeographicalLocation 673 679	Laguna
T35	GeographicalLocation 681 686	Luzon
T36	Taxon 688 708	Melanaxis () elegans
T37	Taxon 688 714	Melanaxis () elegans Heude
T38	Taxon 722 742	Melanaxis () elegans
T39	Taxon 722 749	Melanaxis () elegans, Heude
T40	Taxon 722 754	Melanaxis () elegans, Heude, Mem
T41	GeographicalLocation 812 830	Philippine Islands
T42	Taxon 832 846	Ussa elorzanus
T43	Taxon 832 852	Ussa elorzanus Heude
T44	Taxon 860 874	Ussa elorzanus
T45	Taxon 860 880	Ussa elorzanus Heude
T46	Taxon 860 885	Ussa elorzanus Heude, Mem
T47	GeographicalLocation 943 958	Bataan Province
T48	GeographicalLocation 960 965	Luzon
T49	Taxon 967 982	Ussa francianus
T50	Taxon 967 988	Ussa francianus Heude
T51	Taxon 996 1011	Ussa francianus
T52	Taxon 996 1017	Ussa francianus Heude
T53	Taxon 996 1022	Ussa francianus Heude, Mem
T54	GeographicalLocation 1080 1084	Mati
T55	GeographicalLocation 1086 1094	Mindanao
T56	Taxon 1096 1110	Ussa garcianus
T57	Taxon 1096 1116	Ussa garcianus Heude
T58	Taxon 1124 1138	Ussa garcianus
T59	Taxon 1124 1144	Ussa garcianus Heude
T60	Taxon 1124 1149	Ussa garcianus Heude, Mem
T61	GeographicalLocation 1206 1217	Nueva Ecija
T62	GeographicalLocation 1219 1224	Luzon
T63	Taxon 1226 1241	Ussa gonzalinus
T64	Taxon 1226 1247	Ussa gonzalinus Heude
T65	Taxon 1255 1270	Ussa gonzalinus
T66	Taxon 1255 1276	Ussa gonzalinus Heude
T67	Taxon 1255 1281	Ussa gonzalinus Heude, Mem
T68	GeographicalLocation 1339 1350	Philippines
T69	GeographicalLocation 1361 1366	Luzon
T70	Taxon 1368 1384	Ussa gorrichanus
T71	Taxon 1368 1390	Ussa gorrichanus Heude
T72	Taxon 1398 1414	Ussa gorrichanus
T73	Taxon 1398 1420	Ussa gorrichanus Heude
T74	Taxon 1398 1425	Ussa gorrichanus Heude, Mem
T75	GeographicalLocation 1483 1491	Batangas
T76	GeographicalLocation 1493 1498	Luzon
