# Supplementary material for: COPIOUS: A gold standard corpus of named entities towards extracting species occurrence from biodiversity literature
Source: Biodivers Data J. 2019 Jan 22;(7):e29626. doi: 10.3897/BDJ.7.e29626 (PMC6351503; doi:10.3897/BDJ.7.e29626)
Supplement: Supplementary material 2 — Division for training named entity recognisers [file bdj-07-e29626-s002.zip › copious_published/test/107004_English_78294_34354194_1912.txt]

42 HOLLISTER.
USSA CHRYSOTRICHOS Heude.
1888. Ussa chrysotrichos Heude, Mem. Hist. Nat. Emp. Chinois, 2, pt. 1, 39. Type locality. — La Laguna and Batangas, Luzon.
Ussa cinereus Heude.
1899. Ussa cinereus Heude, Mem. Hist. Nat. Emp. Chinois, 4, pt. 3, 140.
Type locality. — Cebu Island.
Ussa corteanus Heude.
1888. Ussa corteanus Heude, Mem. Hist. Nat. Emp. Chinois, 2, pt. 1, 37. Type locality. — Mariveles, Luzon.
Ussa crassicornis Heude.
1888. Ussa crassicornis Heude, Mem. Hist. Nat. Emp. Chinois, 2, pt. 1, 23. Type locality. — Cebu.
Ussa dailliardianus Heude.
1888. Ussa dailliardianus Heude, Mem. Hist. Nat. Eittp. Chinois, 2, pt. 1, 32. Type locality. — Jala-jala, Laguna, Luzon.
Melanaxis () elegans Heude.
1888. Melanaxis () elegans, Heude, Mem. Hist. Nat. Emp. Chinois, 2, pt. 1, 49. Type locality. — Philippine Islands.
Ussa elorzanus Heude.
1888. Ussa elorzanus Heude, Mem. Hist. Nat. Emp. Chinois, 2, pt. 1, 28. Type locality. — Bataan Province, Luzon.
Ussa francianus Heude.
1888. Ussa francianus Heude, Mem. Hist. Nat. Emp. Chinois, 2, pt. 1, 24. Type locality. — Mati, Mindanao.
Ussa garcianus Heude.
1888. Ussa garcianus Heude, Mem. Hist. Nat. Emp. Chinois, 2, pt. 1,29. Type locality. — Nueva Ecija, Luzon.
Ussa gonzalinus Heude.
1888. Ussa gonzalinus Heude, Mem. Hist. Nat. Emp. Chinois, 2, pt. 1, 85. Type locality. — Philippines, probably Luzon.
Ussa gorrichanus Heude.
1888. Ussa gorrichanus Heude, Mem. Hist; Nat. Emp. Chinois, 2, pt. 1, 21. Type locality. — Batangas, Luzon.
