# Supplementary material for: COPIOUS: A gold standard corpus of named entities towards extracting species occurrence from biodiversity literature
Source: Biodivers Data J. 2019 Jan 22;(7):e29626. doi: 10.3897/BDJ.7.e29626 (PMC6351503; doi:10.3897/BDJ.7.e29626)
Supplement: Supplementary material 2 — Division for training named entity recognisers [file bdj-07-e29626-s002.zip › copious_published/test/107004_English_78294_34354198_1912.ann]

T1	GeographicalLocation 197 216	Straits of Magellan
T2	GeographicalLocation 718 729	Philippines
T3	Taxon 1129 1148	Phyllorhina larvata
T4	Taxon 1171 1188	Vesperugo noctula
T5	Taxon 1207 1223	Vesperugo maurus
T6	Taxon 1286 1303	Vesperugo tylopus
T7	Taxon 1327 1348	Vespertilio chinensis
T8	Taxon 1365 1387	Vespertilio capaccinii
T9	Taxon 1404 1424	Vespertilio muricola
T10	Taxon 1451 1466	Viverra zibetha
T11	GeographicalLocation 1475 1482	Palawan
T12	Taxon 1540 1559	Pteromys petaurista
T13	Taxon 1583 1597	Pt. innornatus
T14	Taxon 1620 1639	Funambulus vittatus
T15	Taxon 1657 1675	Bandicota gigantea
T16	Taxon 1743 1760	Macacus speciosus
T17	Taxon 1778 1797	Macacus nemestrinus
T18	Taxon 14 33	Dugong dugon Muller
T19	Taxon 14 26	Dugong dugon
T20	Taxon 41 63	Trichecus dugon Muller
T21	Taxon 41 56	Trichecus dugon
T22	TemporalExpression 35 39	1776
T23	GeographicalLocation 113 130	Cape of Good Hope
T24	GeographicalLocation 134 152	Philippine Islands
T25	GeographicalLocation 218 226	Mindanao
T26	GeographicalLocation 272 290	PHILIPPINE ISLANDS
T27	Person 294 299	ELERA
T28	Person 360 374	Casto de Elera
T29	Taxon 1065 1069	bats
T30	Habitat 1108 1115	Islands
T31	Taxon 1117 1127	CHIROPTERA
T32	GeographicalLocation 1164 1169	Luzon
T33	GeographicalLocation 1200 1205	Luzon
T34	Taxon 1246 1263	Vesperugo abramus
T35	GeographicalLocation 1239 1244	Luzon
T36	GeographicalLocation 1279 1284	Luzon
T37	Taxon 1305 1316	Glischropus
T38	Taxon 1225 1237	Pipistrellus
T39	Taxon 1190 1198	Nyctalus
T40	Taxon 1265 1277	Pipistrellus
T41	GeographicalLocation 1318 1325	Palawan
T42	Taxon 1350 1356	Myotis
T43	GeographicalLocation 1358 1363	Luzon
T44	Taxon 1389 1395	Myotis
T45	GeographicalLocation 1397 1402	Luzon
T46	GeographicalLocation 1611 1618	Palawan
T47	Taxon 1426 1432	Myotis
T48	GeographicalLocation 1434 1438	Sulu
T49	Taxon 1620 1649	Funambulus vittatus (Sciurus)
