# Supplementary material for: COPIOUS: A gold standard corpus of named entities towards extracting species occurrence from biodiversity literature
Source: Biodivers Data J. 2019 Jan 22;(7):e29626. doi: 10.3897/BDJ.7.e29626 (PMC6351503; doi:10.3897/BDJ.7.e29626)
Supplement: Supplementary material 2 — Division for training named entity recognisers [file bdj-07-e29626-s002.zip › copious_published/test/107004_English_78294_34354198_1912.txt]

46
HOLLISTER.
Dugong dugon Muller.
1776. Trichecus dugon Muller, Natursyst, Suppl. und Reg, 21.
Type locality. — Cape of Good Hope to Philippine Islands, and further east toward the south pole and Straits of Magellan. Mindanao (Elera).
SPECIES ERRONEOUSLY CREDITED TO THE PHILIPPINE ISLANDS BY ELERA.
In his Catalogo Sistematico de Toda la Fauna de Filipinas, Casto de Elera records from definite islands many species of mammals which simply do not and never have occurred there. These records are probably based on misidentified specimens, as nearly all are listed as represented in the collection of the Colegio-universidad de Santo Tomas de Manila. Some of them obviously represent species since described from the Philippines, which he had confounded with Indian or Chinese forms and are thus accounted for in the present list. The records which I have ignored as quite impossible, or too improbable for serious consideration without better evidence, are listed below. Doubtless a few of these species, or their local representatives, especially certain of the bats, will eventually prove to inhabit the Islands.
CHIROPTERA.
Phyllorhina larvata
(Hipposideros)
Luzon.
Vesperugo noctula
(Nyctalus)
Luzon.
Vesperugo maurus
(Pipistrellus)
Luzon.
Vesperugo abramus
(Pipistrellus)
Luzon.
Vesperugo tylopus
(Glischropus)
Palawan.
Vespertilio chinensis
(Myotis)
Luzon.
Vespertilio capaccinii
(Myotis)
Luzon.
Vespertilio muricola
(Myotis)
Sulu.
CARNIVORA.
Viverra zibetha Negros; Palawan; Panay. Viverricula malacensis Cagayan; Luzon.
RODENTIA.
Pteromys petaurista, Ft. philippensis, and Pt. innornatus (Petaurista)
Palawan. Funambulus vittatus (Sciurus) Samar. Bandicota gigantea (Nesokia) Luzon.
PRIMATES.
Semnopithecus albipes (Presbytis) Sulu. Macacus speciosus (Pithecus) Sulu.
Macacus nemestrinus (Pithecus) Luzon.
