# Supplementary material for: COPIOUS: A gold standard corpus of named entities towards extracting species occurrence from biodiversity literature
Source: Biodivers Data J. 2019 Jan 22;(7):e29626. doi: 10.3897/BDJ.7.e29626 (PMC6351503; doi:10.3897/BDJ.7.e29626)
Supplement: Supplementary material 2 — Division for training named entity recognisers [file bdj-07-e29626-s002.zip › copious_published/test/111121_English_36025390_1908.ann]

T1	GeographicalLocation 25 36	PHILIPPINES
T2	GeographicalLocation 348 355	Sitanki
T3	GeographicalLocation 529 536	Malabon
T4	GeographicalLocation 562 568	Manila
T5	TemporalExpression 1051 1056	April
T6	TemporalExpression 1073 1077	July
T7	Habitat 1280 1287	beaches
T8	GeographicalLocation 1311 1318	Mindoro
T9	GeographicalLocation 1320 1330	Marinduque
T10	Person 2525 2540	W. D. Carpenter
T11	Taxon 49 59	MILKFISHES
T12	Taxon 68 74	Chanid
T13	Taxon 89 93	five
T14	Taxon 97 105	milkfish
T15	Taxon 106 119	Chanos chanos
T16	Taxon 106 129	Chanos chanos (Forskal)
T17	Taxon 138 145	baitgos
T18	Taxon 147 154	haiigod
T19	Taxon 156 168	kaivag-hawag
T20	Taxon 174 183	iumulocso
T21	Taxon 205 214	iangellus
T22	GeographicalLocation 339 344	Luzon
T23	Habitat 515 525	fish ponds
T24	Taxon 734 740	bangos
T25	Taxon 897 903	bangos
T26	Taxon 769 775	mullet
T27	Taxon 873 879	bangos
T28	Taxon 967 976	Iumulocso
T29	Habitat 1008 1011	sea
T30	TemporalExpression 1063 1067	June
T31	TemporalExpression 1058 1061	Maj
T32	Taxon 1093 1105	kawag-kaivag
T33	GeographicalLocation 1291 1299	Zambales
T34	GeographicalLocation 1301 1309	Batangas
T35	Habitat 1502 1512	fish ponds
T36	Taxon 1612 1620	biiitgos
T37	Habitat 1729 1733	pond
T38	Habitat 1807 1812	ponds
T39	Taxon 1901 1907	bangos
T40	Habitat 2149 2159	FISH PONDS
T41	Habitat 2225 2234	fish pond
T42	Habitat 2249 2264	near salt water
T43	Taxon 2314 2320	bangos
T44	Habitat 2397 2402	ponds
T45	GeographicalLocation 2544 2551	Malabon
T46	Habitat 2590 2600	fish ponds
