# Supplementary material for: COPIOUS: A gold standard corpus of named entities towards extracting species occurrence from biodiversity literature
Source: Biodivers Data J. 2019 Jan 22;(7):e29626. doi: 10.3897/BDJ.7.e29626 (PMC6351503; doi:10.3897/BDJ.7.e29626)
Supplement: Supplementary material 2 — Division for training named entity recognisers [file bdj-07-e29626-s002.zip › copious_published/test/1126_English_4748_706430_1920.ann]

T1	GeographicalLocation 178 184	Borneo
T2	GeographicalLocation 204 209	Japan
T3	GeographicalLocation 562 568	Borneo
T4	GeographicalLocation 825 832	Celebes
T5	Taxon 851 869	Heosemys leytensis
T6	GeographicalLocation 897 902	Leyte
T7	Taxon 1171 1184	Cyclemys dhor
T8	Taxon 1186 1200	C. amboinensis
T9	Taxon 1206 1224	Heosemys leytensis
T10	Taxon 1437 1457	Cyclemys amboinensis
T11	GeographicalLocation 1472 1478	Manobo
T12	GeographicalLocation 1531 1543	Agusan River
T13	TemporalExpression 39 56	16 FEBRUARY, 1920
T14	Taxon 63 81	PHILIPPINE TURTLES
T15	Person 85 101	Edward H. Taylor
T16	Person 109 134	Bureau of Science, Manila
T17	GeographicalLocation 186 190	Java
T18	GeographicalLocation 192 199	Sumatra
T19	GeographicalLocation 215 233	Philippine Islands
T20	Taxon 278 297	terrestrial turtles
T21	Taxon 387 395	Cyclemys
T22	Taxon 397 405	Heosemys
T23	Taxon 411 421	Pelochelys
T24	GeographicalLocation 632 636	Java
T25	GeographicalLocation 669 676	Sumatra
T26	GeographicalLocation 711 716	Japan
T27	GeographicalLocation 721 728	Formosa
T28	Person 970 984	Gregorio Lopez
T29	Taxon 1006 1013	turtles
T30	Taxon 1253 1265	land turtles
T31	Taxon 1496 1502	turtle
T32	Taxon 1602 1608	turtle
