# Supplementary material for: COPIOUS: A gold standard corpus of named entities towards extracting species occurrence from biodiversity literature
Source: Biodivers Data J. 2019 Jan 22;(7):e29626. doi: 10.3897/BDJ.7.e29626 (PMC6351503; doi:10.3897/BDJ.7.e29626)
Supplement: Supplementary material 2 — Division for training named entity recognisers [file bdj-07-e29626-s002.zip › copious_published/test/11298936.ann]

T1	Taxon 5 21	Dipterocarpaceae
T2	Taxon 24 29	Doona
T3	Habitat 31 48	Moist low country
T4	GeographicalLocation 94 106	Navalapitiya
T5	GeographicalLocation 109 119	Ambagamuwa
T6	GeographicalLocation 122 140	Singhe Raja Forest
T7	GeographicalLocation 143 157	Morowak Korale
T8	Person 165 171	Walker
T9	GeographicalLocation 175 185	Pelmadulla
T10	Person 190 195	Lewis
T11	TemporalExpression 202 207	April
T12	Taxon 318 326	Yakahalu
T13	GeographicalLocation 408 423	South of Ceylon
T14	Taxon 442 458	BeraliyaYakahalu
T15	GeographicalLocation 464 472	S. Prov.
T16	GeographicalLocation 610 620	Ambagamuwa
T17	GeographicalLocation 884 892	S. Prov.
T18	TemporalExpression 896 900	1887
T19	Taxon 907 923	D. congestiflora
T20	Taxon 907 929	D. congestiflora, Thw.
T21	TemporalExpression 940 945	i8i;8
T22	Taxon 948 954	Tiniya
T23	Habitat 1539 1557	Moist low countr)'
T24	GeographicalLocation 1565 1573	Hiniduma
T25	GeographicalLocation 1575 1582	Hewesse
T26	GeographicalLocation 1584 1595	Singhe Raja
T27	GeographicalLocation 1598 1611	Bambarabotuwa
T28	GeographicalLocation 1614 1622	Gilimale
T29	GeographicalLocation 1624 1636	Sabaragamuwa
T30	TemporalExpression 1654 1660	August
T31	TemporalExpression 1662 1667	Sept.
T32	Taxon 1751 1764	D. cordifolia
T33	Taxon 1751 1770	D. cordifolia, Thw.
T34	Taxon 1788 1796	Beraliya
T35	Habitat 2147 2164	Moist low country
T36	GeographicalLocation 2180 2192	Sabaragamuwa
T37	GeographicalLocation 2194 2204	Lihinigala
T38	GeographicalLocation 2206 2213	Hewesse
T39	GeographicalLocation 2226 2234	Lunugala
T40	GeographicalLocation 2237 2240	Uva
T41	GeographicalLocation 2252 2258	Matara
T42	Person 2261 2267	Walker
T43	TemporalExpression 2274 2278	Feb.
T44	TemporalExpression 2362 2366	1887
