# Supplementary material for: COPIOUS: A gold standard corpus of named entities towards extracting species occurrence from biodiversity literature
Source: Biodivers Data J. 2019 Jan 22;(7):e29626. doi: 10.3897/BDJ.7.e29626 (PMC6351503; doi:10.3897/BDJ.7.e29626)
Supplement: Supplementary material 2 — Division for training named entity recognisers [file bdj-07-e29626-s002.zip › copious_published/test/11298936.txt]

12 2 Dipterocarpaceae. {Doona. Moist low country up to 2500 ft. or more ; rather common. Near Navalapitiya ; Ambagamuwa ; Singhe Raja Forest ; Morowak Korale (Capt. Walker) ; Pelmadulla (F. Lewis). Fl. April. Endemic. Easily recognised by the fine small raised reticulation of the upper surface of the leaf. The name 'Yakahalu' is applied, with different prefixes, to several other species of this family in South of Ceylon. This is called ' BeraliyaYakahalu ' in S. Prov. There appear to be several varieties recognised by the natives, and possibly more than one species are confounded here. The fruit of the Ambagamuwa tree (2200 ft.) is shorter and has smaller fruit-sep. than as above described. The fruits are dried, pounded, and made into flour for food, and are largely consumed when they can be got, but are said to be produced only every seventh year. It was abundant in the S. Prov. in 1887. 

6. D. congestiflora, Thw. Enum. 35 (i8i;8). Tiniya, S. [Plate XL] C. P. 341 1. Fl. B. Ind. i. 312. A very large tree, young parts velvety -pubescent ; 1. 3^—4^ in., oval or ovate-oval, rounded at base, rather thick, shortly acuminate, lat. veins 10-12, curved, more conspicuous above than beneath, petioles \ in., rugose ; fl. \ in. diam., very shortly pedicellate, crowded at the ends of branches of short, stout, pubescent, axillary and terminal panicles ; sep. glabrous, oblong, obtuse ; pet truncate, notched ; enlarged fruit-sep. if-2 in., often unequal, wings oblong-linear, nut f in., much exceeding the thickened bases of sep. Moist low countr)'; rare. Hiniduma; Hewesse; Singhe Raja ; Bambarabotuwa ; Gilimale, Sabaragamuwa (F. Lewis). P^l. August, Sept.; pale pink. Endemic. Wood pale reddish -brown, rather light, moderately hard. 

7. D. cordifolia, Thw. Eman. 35 (1858). Beraliya, 5. C. P. 3340. Fl. B. Ind. i. 312. A large tree, bark smooth, coming off in large flakes, young parts slightly pubescent ; 1. 4-6 in., ovate or oblongoval, rounded or slightly subcordate at base, tapering to long caudate-acuminate apex, lat. veins about 10, often less, curved, conspicuous beneath only, petioles \^ m., fl. and ripe fruit not seen. Moist low country ; rather rare. Sabaragamuwa; Lihinigala, Hewesse, abundant ; Lunugala ; Uva(.') ; near Matara (^Walker). Fl. Feb. ; said to flower every third year. Endemic. Only seen by me in very young fruit in 1887. Hop-like globular leafy galls are abundantly produced on this species,
