# Supplementary material for: COPIOUS: A gold standard corpus of named entities towards extracting species occurrence from biodiversity literature
Source: Biodivers Data J. 2019 Jan 22;(7):e29626. doi: 10.3897/BDJ.7.e29626 (PMC6351503; doi:10.3897/BDJ.7.e29626)
Supplement: Supplementary material 2 — Division for training named entity recognisers [file bdj-07-e29626-s002.zip › copious_published/test/11450908.ann]

T1	Taxon 9 23	DIPTEROCARPEAE
T2	Taxon 26 53	Monotes Var. /3. hypoleucus
T3	Taxon 56 83	V. africana, var. hypoleuca
T4	Taxon 134 146	F. hypoleuca
T5	GeographicalLocation 167 173	HuiLLA
T6	Habitat 194 213	stony shorter woods
T7	GeographicalLocation 222 230	Mumpulla
T8	GeographicalLocation 235 239	Nene
T9	TemporalExpression 255 264	Oct. 1859
T10	TemporalExpression 281 290	Dec. 1859
T11	GeographicalLocation 442 448	HuiLLA
T12	Habitat 469 491	higher wooded thickets
T13	Taxon 495 505	Proteaceae
T14	GeographicalLocation 514 521	Lopollo
T15	GeographicalLocation 526 532	Monino
T16	TemporalExpression 548 557	Nov. 1859
T17	TemporalExpression 563 572	Dec. 1859
T18	TemporalExpression 589 598	Jan. 1860
T19	GeographicalLocation 652 658	HuiLLA
T20	Taxon 798 807	MALVACEAE
T21	Taxon 813 822	Malvaceae
T22	GeographicalLocation 826 832	Angola
T23	Habitat 977 982	coast
T24	Habitat 1026 1034	plateaux
T25	Habitat 1271 1278	meadows
T26	Habitat 1283 1289	plains
T27	Habitat 1295 1302	jungles
T28	Habitat 1312 1332	margins of the woods
T29	GeographicalLocation 1454 1464	Mossamedes
T30	Habitat 1473 1485	high plateau
T31	GeographicalLocation 1489 1495	Huilla
T32	Taxon 1508 1517	Malvaceae
T33	Habitat 1621 1641	dry hot sandy drifts
T34	Habitat 1649 1665	stony situations
T35	Habitat 1744 1772	margins of primitive forests
T36	Habitat 1779 1798	inhabited districts
T37	Habitat 1802 1828	land previously cultivated
T38	Taxon 2197 2201	Sida
T39	Taxon 2203 2211	Abutilon
T40	Taxon 2324 2329	Urena
T41	Taxon 2331 2339	Hibiscus
T42	Taxon 2341 2350	Gossyjnum
T43	Taxon 2657 2661	Sida
T44	Taxon 2663 2671	Abutilon
T45	Taxon 2677 2685	Hibiscus
T46	GeographicalLocation 2960 2966	Europe
