# Supplementary material for: COPIOUS: A gold standard corpus of named entities towards extracting species occurrence from biodiversity literature
Source: Biodivers Data J. 2019 Jan 22;(7):e29626. doi: 10.3897/BDJ.7.e29626 (PMC6351503; doi:10.3897/BDJ.7.e29626)
Supplement: Supplementary material 2 — Division for training named entity recognisers [file bdj-07-e29626-s002.zip › copious_published/test/11491994.ann]

T1	Taxon 4 23	Polygala acicularis
T2	Taxon 4 29	Polygala acicularis, Oliv
T3	Habitat 79 85	Plains
T4	GeographicalLocation 94 100	Hepham
T5	GeographicalLocation 105 109	Ropp
T6	TemporalExpression 121 127	5 July
T7	GeographicalLocation 228 239	West Africa
T8	GeographicalLocation 245 255	N. Nigeria
T9	GeographicalLocation 259 265	Angola
T10	GeographicalLocation 274 280	Uganda
T11	Taxon 284 296	Hypebicaceae
T12	Taxon 298 316	Haronga paniculata
T13	Taxon 298 332	Haronga paniculata, Lodd. ex Steud
T14	Taxon 355 374	Arungana paniculata
T15	Taxon 355 380	Arungana paniculata, Pers
T16	Taxon 405 437	Haronga madugascariensis, Choisy
T17	Taxon 405 429	Haronga madugascariensis
T18	GeographicalLocation 485 492	Holland
T19	GeographicalLocation 498 506	Naraguta
T20	TemporalExpression 508 514	5 Aug.
T21	GeographicalLocation 714 731	Mascarene Islands
T22	Taxon 735 748	PORTULACACEAE
T23	Taxon 750 768	Portulaca oleracea
T24	GeographicalLocation 792 799	Holland
T25	GeographicalLocation 805 810	Taura
T26	TemporalExpression 812 817	6 May
T27	Taxon 875 891	DiPTEROCARPACEAE
T28	Taxon 894 912	Monotes caloneurus
T29	Taxon 894 918	Monotes caloneurus, Gilg
T30	GeographicalLocation 960 968	Naraguta
T31	TemporalExpression 979 985	8 Aug.
T32	GeographicalLocation 1022 1041	South Eastern Sudan
T33	GeographicalLocation 1049 1055	Angola
T34	Taxon 1059 1068	Malvaceae
T35	Taxon 1070 1084	Sida linifolia
T36	Taxon 1070 1089	Sida linifolia, Cav
T37	GeographicalLocation 1108 1116	Naraguta
T38	TemporalExpression 1118 1125	20 June
T39	Person 1243 1250	Dalziel
T40	Person 1255 1262	Parsons
T41	GeographicalLocation 1328 1339	West Africa
T42	GeographicalLocation 1343 1349	Angola
T43	GeographicalLocation 1366 1377	West Indies
T44	GeographicalLocation 1386 1416	north east coast of S. America
T45	Taxon 1418 1430	Sida spinosa
T46	Taxon 1418 1436	Sida spinosa, Linn
T47	GeographicalLocation 1453 1458	Lemme
T48	Taxon 1487 1502	Sida cordifolia
T49	Taxon 1487 1508	Sida cordifolia, Linn
T50	GeographicalLocation 1525 1531	Panyam
T51	TemporalExpression 1543 1550	17 July
T52	Taxon 1596 1608	Urena lobata
T53	Taxon 1596 1614	Urena lobata, Linn
T54	GeographicalLocation 1633 1640	Holland
T55	GeographicalLocation 1645 1656	Ringim Mukr
T56	TemporalExpression 1668 1674	22 May
