# Supplementary material for: COPIOUS: A gold standard corpus of named entities towards extracting species occurrence from biodiversity literature
Source: Biodivers Data J. 2019 Jan 22;(7):e29626. doi: 10.3897/BDJ.7.e29626 (PMC6351503; doi:10.3897/BDJ.7.e29626)
Supplement: Supplementary material 2 — Division for training named entity recognisers [file bdj-07-e29626-s002.zip › copious_published/test/11491994.txt]

358 Polygala acicularis, Oliv.; F.T.A. i. 132; Chodat, Monogr. Polygalac. 368. Plains between Hepham and Ropp, 4600 ft., 5 July; 2 ft. high, petals cream coloured with fine purple veins, keel blue or purple, No. 373. Distrib. — West Africa from N. Nigeria to Angola, and in Uganda. 

Hypebicaceae. Haronga paniculata, Lodd. ex Steud. Nom. ed, II. i. 722. Arungana paniculata, Pers. Syn. PL ii. 91 (1807). Haronga madugascariensis, Choisy Prodr. Monog. Hyper. 34 (1821); F.T.A. i. 160; Holland, 62. Naraguta, 5 Aug., robust shrub 5-6 ft., on rocks on stream banks, flowers greenish white, orange coloured sap,. Hausa " Alibiba rafi," No. 493. Distrib. — One of the most widely spread of African shrubs, also in the Mascarene Islands. 

PORTULACACEAE. Portulaca oleracea, i*W. ; F.T.A. i. 148; Holland, 61. Taura, 6 May; 6-12 ins., leaves fleshy, flowers yellow in clusters. 

DiPTEROCARPACEAE . Monotes caloneurus, Gilg in Engl. Bot. Jahrb. xxviii. 136 (1901), Naraguta, on rocks 8 Aug.; flowers green. No. 517. Distrib. — South Eastern Sudan and in Angola. 

Malvaceae. Sida linifolia, Cav. ; F.T.A. i. 179. Naraguta, 20 June, petals yellow with red basal blotch, 15 ins. high, No. 279. There is evidently colour variation in the flowers, for Dalziel and Parsons describe them as white with purple centre. Distrib. — Throughout West Africa to Angola and also in the West Indies and the north east coast of S. America. Sida spinosa, Linn.; F.T.A. i. 180 Lemme, 2600 ft., 1-2 ft., No. 140 Sida cordifolia, Linn.; F.T.A. i. 181 Panyam, 4500 ft., 17 July, flowers yellow, 1/2 in. diameter, No. 437.

Urena lobata, Linn.-, F.T.A. i. 189; Holland 68. Ringim Mukr, 2500 ft., 22 May, flowers bright pink, stream banks, 2-3 ft. high. No. 218.
