# Supplementary material for: COPIOUS: A gold standard corpus of named entities towards extracting species occurrence from biodiversity literature
Source: Biodivers Data J. 2019 Jan 22;(7):e29626. doi: 10.3897/BDJ.7.e29626 (PMC6351503; doi:10.3897/BDJ.7.e29626)
Supplement: Supplementary material 2 — Division for training named entity recognisers [file bdj-07-e29626-s002.zip › copious_published/test/115358_English_37491859_unknown.ann]

T1	Person 270 287	Tapparone-canefri
T2	GeographicalLocation 329 334	Papua
T3	GeographicalLocation 485 499	Port Essington
T4	GeographicalLocation 501 515	Torres Straits
T5	GeographicalLocation 534 544	Queensland
T6	GeographicalLocation 673 683	Swan River
T7	GeographicalLocation 729 738	Mauritius
T8	Taxon 943 960	Octopus polyzenia
T9	GeographicalLocation 2094 2109	New South Wales
T10	Taxon 3 11	MOLLUSCA
T11	Person 58 70	John Brazier
T12	Taxon 87 95	Mollusca
T13	GeographicalLocation 104 113	Chevert
T14	GeographicalLocation 231 236;255 264	North Australia
T15	GeographicalLocation 241 264	North-eastern Australia
T16	Person 453 458	Adams
T17	Person 460 466	Watson
T18	Person 443 451	Reeve, A
T19	GeographicalLocation 637 655	Philippine Islands
T20	GeographicalLocation 714 720	Ceylon
T21	Taxon 927 938	CEPHALOPODA
