# Supplementary material for: COPIOUS: A gold standard corpus of named entities towards extracting species occurrence from biodiversity literature
Source: Biodivers Data J. 2019 Jan 22;(7):e29626. doi: 10.3897/BDJ.7.e29626 (PMC6351503; doi:10.3897/BDJ.7.e29626)
Supplement: Supplementary material 2 — Division for training named entity recognisers [file bdj-07-e29626-s002.zip › copious_published/test/115358_English_37491929_unknown.ann]

T1	GeographicalLocation 20 29	MELANESIA
T2	Taxon 35 52	Cerithium torresi
T3	Taxon 1727 1756	Cerithium (Colina) macrostoma
T4	Taxon 1758 1777	Cerithium macrotoma
T5	Taxon 1912 1929	Oolina pupiformis
T6	Taxon 2000 2020	Ceiithium pupeeforme
T7	Taxon 2128 2142	Colina costata
T8	Taxon 2176 2196	Cerithium costiferum
T9	Taxon 2286 2300	Colina pygmsea
T10	GeographicalLocation 2364 2379	Thursday Island
T11	GeographicalLocation 2381 2395	Torres Straits
T12	GeographicalLocation 2457 2466	Damaguete
T13	GeographicalLocation 2468 2486	Philippine Islands
T14	GeographicalLocation 2419 2438	Straits of Macassar
T15	Taxon 2498 2511	O. pupiformis
T16	GeographicalLocation 2515 2533	Philippine Islands
T17	Taxon 2546 2556	C. costata
T18	GeographicalLocation 2559 2565	Borneo
T19	Person 2407 2416	Coppinger
T20	Person 2449 2454	Hinds
T21	Person 2487 2493	Cuming
T22	Person 2535 2541	Cuming
T23	Person 2567 2575	H. Adams
T24	Taxon 2580 2590	O. pygmcea
T25	Taxon 2718 2731	C. macrostoma
T26	Taxon 2736 2744	0. pygmy
T27	Taxon 1912 1939	Oolina pupiformis, A. Adams
T28	Taxon 2000 2029	Ceiithium pupeeforme A. Adams
T29	Taxon 2128 2152	Colina costata, A. Adams
T30	Taxon 1758 1786	Cerithium macrotoma, Islands
T31	Taxon 2176 2205	Cerithium costiferum, Sowerby
T32	Taxon 2286 2310	Colina pygmsea, H. Adams
