# Supplementary material for: COPIOUS: A gold standard corpus of named entities towards extracting species occurrence from biodiversity literature
Source: Biodivers Data J. 2019 Jan 22;(7):e29626. doi: 10.3897/BDJ.7.e29626 (PMC6351503; doi:10.3897/BDJ.7.e29626)
Supplement: Supplementary material 2 — Division for training named entity recognisers [file bdj-07-e29626-s002.zip › copious_published/test/119140_English_38684995_2001.ann]

T1	GeographicalLocation 31 45	Southeast Asia
T2	GeographicalLocation 698 709	Philippines
T3	TemporalExpression 717 722	1960s
T4	GeographicalLocation 742 751	Indonesia
T5	GeographicalLocation 1364 1378	Southeast Asia
T6	GeographicalLocation 1676 1690	Southeast Asia
T7	GeographicalLocation 1748 1757	Indonesia
T8	GeographicalLocation 1857 1871	Southeast Asia
T9	GeographicalLocation 1964 1969	Japan
T10	GeographicalLocation 2060 2074	Southeast Asia
T11	GeographicalLocation 2083 2090	Western
T12	GeographicalLocation 753 760	Vietnam
T13	GeographicalLocation 775 783	Malaysia
T14	Habitat 917 922	reefs
T15	Habitat 1483 1494	coral reefs
T16	GeographicalLocation 1762 1769	Vietnam
T17	Habitat 2734 2739	reefs
T18	Habitat 3359 3369	coral reef
T19	Habitat 3592 3596	reef
T20	Habitat 3559 3571	coral larvae
