# Supplementary material for: COPIOUS: A gold standard corpus of named entities towards extracting species occurrence from biodiversity literature
Source: Biodivers Data J. 2019 Jan 22;(7):e29626. doi: 10.3897/BDJ.7.e29626 (PMC6351503; doi:10.3897/BDJ.7.e29626)
Supplement: Supplementary material 2 — Division for training named entity recognisers [file bdj-07-e29626-s002.zip › copious_published/test/119289_English_38703979_1988.ann]

T1	Taxon 13 27	Euphorbiaceae.
T2	Taxon 32 42	Latrraceae
T3	Habitat 523 536	molave forest
T4	Habitat 711 726	mangrove forest
T5	GeographicalLocation 884 895	Philippines
T6	GeographicalLocation 947 954	Mindoro
T7	Habitat 1222 1234	pine forests
T8	GeographicalLocation 1443 1454	Philippines
T9	GeographicalLocation 1489 1500	Philippines
T10	Taxon 1665 1684	Imperata Saccharum
T11	Taxon 2 11	Myrtaceae
T12	Habitat 60 73	Mossy forests
T13	Habitat 185 199	Molave forests
T14	Habitat 201 215	Molave forests
T15	TemporalExpression 256 259;268 274	wet season
T16	TemporalExpression 264 274	dry season
T17	Taxon 366 377	molave tree
T18	Taxon 378 394	Vitex parviflora
T19	Taxon 412 416	teak
T20	Habitat 682 707	behind the beach woodland
T21	Taxon 769 781	dipterocarps
T22	Habitat 813 827	Pine forests
T23	Taxon 910 922	Benguet pine
T24	Taxon 923 938	P ins insularis
T25	Taxon 958 970	tapulau pine
T26	Taxon 971 983	P merkusii i
T27	Habitat 984 1005	Benguet pine forests
T28	TemporalExpression 1037 1040;1049 1056	wet seasons
T29	TemporalExpression 1045 1056	dry seasons
T30	Habitat 1113 1133	tapulau pine forests
T31	Habitat 1183 1193	Grasslands
T32	Habitat 1278 1291	grass meadows
T33	Taxon 1297 1310	Benguet pines
T34	Taxon 1384 1396	tapulau pine
T35	Habitat 1618 1642	tall tropical grasslands
T36	Taxon 1689 1707	Phragmites species
T37	Habitat 1715 1725	grasslands
T38	Habitat 1768 1784	mountain summits
T39	Habitat 1803 1823	rolling hill country
T40	Habitat 1825 1837	plateau land
T41	Habitat 1842 1861	flat coastal plains
T42	Habitat 2036 2047	pastureland
