# Supplementary material for: COPIOUS: A gold standard corpus of named entities towards extracting species occurrence from biodiversity literature
Source: Biodivers Data J. 2019 Jan 22;(7):e29626. doi: 10.3897/BDJ.7.e29626 (PMC6351503; doi:10.3897/BDJ.7.e29626)
Supplement: Supplementary material 2 — Division for training named entity recognisers [file bdj-07-e29626-s002.zip › copious_published/test/119833_English_38846511_unknown.ann]

T1	Taxon 525 546	Chimarrhornis bicolor
T2	Taxon 701 722	Chimarrhornis bicolor
T3	Taxon 834 852	Megalurus ruficeps
T4	Taxon 905 917	M. palustris
T5	Taxon 1388 1414	Pseudotharrhaleus caudatus
T6	Taxon 1648 1667	LOLE PHILIPPINENSIS
T7	GeographicalLocation 1728 1733	Luzon
T8	Taxon 3 24	Hyloterpe albiventris
T9	Taxon 3 30	Hyloterpe albiventris Grant
T10	GeographicalLocation 47 53	Irisan
T11	GeographicalLocation 55 62	Benguet
T12	TemporalExpression 64 78	April 27, 1903
T13	Taxon 525 552	Chimarrhornis bicolor Grant
T14	GeographicalLocation 625 631	Irisan
T15	TemporalExpression 772 778	May 20
T16	TemporalExpression 779 784	May 5
T17	Taxon 834 858	Megalurus ruficeps Tweed
T18	GeographicalLocation 897 903	Irisan
T19	GeographicalLocation 985 993	Trinidad
T20	GeographicalLocation 998 1004	Baguio
T21	Taxon 1006 1028	ZOSTERORNIS whiteheadi
T22	Taxon 1006 1034	ZOSTERORNIS whiteheadi Grant
T23	Taxon 1226 1252	PSEUDOTHARRHALEUS CAUDATUS
T24	Taxon 1226 1258	PSEUDOTHARRHALEUS CAUDATUS Grant
T25	Taxon 1276 1283	Lepanto
T26	GeographicalLocation 1324 1331	Benguet
T27	GeographicalLocation 1364 1370	Irisan
T28	TemporalExpression 1464 1471	Apr. 25
T29	TemporalExpression 1472 1478	May 12
T30	TemporalExpression 1479 1485	May 22
T31	Taxon 1695 1702	Lu bang
T32	Taxon 1748 1753	Verde
T33	Taxon 1863 1879	lole mindorensis
