# Supplementary material for: COPIOUS: A gold standard corpus of named entities towards extracting species occurrence from biodiversity literature
Source: Biodivers Data J. 2019 Jan 22;(7):e29626. doi: 10.3897/BDJ.7.e29626 (PMC6351503; doi:10.3897/BDJ.7.e29626)
Supplement: Supplementary material 2 — Division for training named entity recognisers [file bdj-07-e29626-s002.zip › copious_published/test/124277_English_40202758_unknown.ann]

T1	GeographicalLocation 56 67	PHILIPPINES
T2	TemporalExpression 1139 1148	September
T3	TemporalExpression 1213 1221	December
T4	GeographicalLocation 1276 1284	Siquijor
T5	GeographicalLocation 1296 1300	Cebu
T6	GeographicalLocation 1305 1310	Bojol
T7	GeographicalLocation 1329 1334	Leyte
T8	GeographicalLocation 1355 1365	Marinduque
T9	Taxon 1428 1449	Cacatua h^maturopygia
T10	GeographicalLocation 1489 1493	Cebu
T11	GeographicalLocation 1495 1500	Leyte
T12	GeographicalLocation 1502 1507	Samar
T13	GeographicalLocation 1509 1516	Masbate
T14	GeographicalLocation 1518 1528	Marinduque
T15	Person 243 249	Sharpe
T16	Person 261 267	Walden
T17	GeographicalLocation 1119 1126	Paragua
T18	TemporalExpression 1128 1134	August
T19	TemporalExpression 1150 1154	1887
T20	GeographicalLocation 1156 1164	Mindanao
T21	GeographicalLocation 1175 1182	Basilan
T22	TemporalExpression 1166 1173	October
T23	TemporalExpression 1184 1192	November
T24	GeographicalLocation 1194 1202	Mindanao
T25	GeographicalLocation 1223 1231	Guimaras
T26	GeographicalLocation 1243 1248	Panay
T27	TemporalExpression 1233 1241	December
T28	TemporalExpression 1250 1257	January
T29	TemporalExpression 1259 1263	1888
T30	GeographicalLocation 1265 1271	Negros
T31	TemporalExpression 1286 1294	February
T32	TemporalExpression 1312 1317	March
T33	GeographicalLocation 1319 1324	Samar
T34	TemporalExpression 1336 1341	April
T35	GeographicalLocation 1343 1350	Masbate
T36	TemporalExpression 1367 1370	May
T37	GeographicalLocation 1372 1379	Mindoro
T38	GeographicalLocation 1387 1392	Luzon
T39	TemporalExpression 1394 1398	July
T40	TemporalExpression 1381 1385	June
T41	Taxon 1400 1409	PSITTACI.
T42	Taxon 1410 1424	PLYCTOLOPHID.E
T43	GeographicalLocation 1451 1459	Paragua,
T44	GeographicalLocation 1460 1467	Basilan
T45	GeographicalLocation 1469 1477	Mindanao
T46	GeographicalLocation 1479 1487	Guimaras
T47	GeographicalLocation 1530 1537	Mindoro
