# Supplementary material for: COPIOUS: A gold standard corpus of named entities towards extracting species occurrence from biodiversity literature
Source: Biodivers Data J. 2019 Jan 22;(7):e29626. doi: 10.3897/BDJ.7.e29626 (PMC6351503; doi:10.3897/BDJ.7.e29626)
Supplement: Supplementary material 2 — Division for training named entity recognisers [file bdj-07-e29626-s002.zip › copious_published/test/128956_English_41349375_1975.ann]

T1	GeographicalLocation 30 51	central Mediterranean
T2	GeographicalLocation 216 229	African coast
T3	GeographicalLocation 257 271	Gulf of Guinea
T4	GeographicalLocation 333 347	Gulf of Guinea
T5	GeographicalLocation 598 612	Gulf of Guinea
T6	GeographicalLocation 746 758	Sierra Leone
T7	GeographicalLocation 773 787	Gulf of Guinea
T8	GeographicalLocation 824 833	Ascension
T9	GeographicalLocation 936 954	Mid-Atlantic Ridge
T10	GeographicalLocation 1119 1137	West African coast
T11	GeographicalLocation 1148 1160	South Africa
T12	GeographicalLocation 1231 1238	Malindi
T13	GeographicalLocation 1464 1476	South Africa
T14	GeographicalLocation 1507 1515;1527 1541	Atlantic Ocean currents
T15	GeographicalLocation 1951 1965	Comoro Islands
T16	GeographicalLocation 2096 2108	Indian Ocean
T17	GeographicalLocation 2551 2563	Persian Gulf
T18	Taxon 2856 2868	Deraniyagala
T19	GeographicalLocation 2980 3000	central Indian Ocean
T20	GeographicalLocation 3009 3016	Sumatra
T21	Person 3310 3316	Starck
T22	GeographicalLocation 3418 3433	South China Sea
T23	GeographicalLocation 3531 3540	Indonesia
T24	GeographicalLocation 3546 3561	South China Sea
T25	GeographicalLocation 3571 3576	Timor
T26	GeographicalLocation 3807 3822	Indochina coast
T27	GeographicalLocation 4032 4040	Nhatrang
T28	GeographicalLocation 4094 4103	Indochina
T29	GeographicalLocation 4198 4212	East China Sea
T30	GeographicalLocation 4277 4291	southern Japan
T31	GeographicalLocation 4697 4703	Taiwan
T32	GeographicalLocation 4789 4803	Philippine Sea
T33	GeographicalLocation 4813 4824	Philippines
T34	GeographicalLocation 67 75	Ligurian
T35	GeographicalLocation 77 87	Tyrrhenian
T36	GeographicalLocation 89 95	Ionian
T37	GeographicalLocation 101 114	Adriatic Seas
T38	GeographicalLocation 181 187	Africa
T39	Taxon 191 199	Sailfish
T40	Taxon 244 249	Dakar
T41	Taxon 386 403	Atlantic sailfish
T42	GeographicalLocation 427 438	Ivory Coast
T43	Taxon 513 521	sailfish
T44	GeographicalLocation 572 588	coast from Dakar
T45	Taxon 457 465	sailfish
T46	Taxon 697 708	Blue marlin
T47	GeographicalLocation 731 736	Dakar
T48	GeographicalLocation 738 744	Guinea
T49	GeographicalLocation 838 856	St. Helena Islands
T50	Taxon 858 870	Black marlin
T51	Taxon 1061 1070	Swordfish
T52	GeographicalLocation 1139 1143;1154 1160	East Africa
T53	Taxon 1174 1180	marlin
T54	Taxon 1185 1201	sailfish angling
T55	GeographicalLocation 1240 1245	Kenya
T56	GeographicalLocation 1261 1267	Durban
T57	GeographicalLocation 1269 1274	Natal
T58	Taxon 1277 1289	Black marlin
T59	Taxon 1291 1305	striped marlin
T60	Taxon 1307 1318	blue marlin
T61	Taxon 1324 1332	sailfish
T62	Taxon 1371 1383	White marlin
T63	Taxon 1385 1404	shortbill spearfish
T64	Taxon 1410 1428	longbill spearfish
T65	GeographicalLocation 1520 1541	Indian Ocean currents
T66	GeographicalLocation 1624 1629	Kenya
T67	GeographicalLocation 1633 1643	Mozambique
T68	Taxon 1700 1712	black marlin
T69	Taxon 1717 1725	sailfish
T70	Taxon 1761 1770	swordfish
T71	Taxon 1816 1828	black marlin
T72	GeographicalLocation 1856 1875	northern Madagascar
T73	Taxon 1881 1889	sailfish
T74	Taxon 1993 2005	black marlin
T75	GeographicalLocation 2010 2019	Mauritius
T76	Taxon 2076 2088	black marlin
T77	GeographicalLocation 2109 2127	east of Madagascar
T78	Taxon 2230 2238	sailfish
T79	GeographicalLocation 2274 2287	Gulf of Aqaba
T80	GeographicalLocation 2289 2296	Red Sea
T81	GeographicalLocation 2306 2318	Gulf of Aden
T82	Taxon 2472 2480	sailfish
T83	Taxon 2501 2509	sailfish
T84	GeographicalLocation 2565 2570	India
T85	GeographicalLocation 2575 2581	Ceylon
T86	Taxon 2585 2590;2610 2616	Black marlin
T87	Taxon 2592 2596;2610 2616	blue marlin
T88	Taxon 2602 2616	striped marlin
T89	Taxon 2621 2629	sailfish
T90	GeographicalLocation 2652 2673	Indian coastal waters
T91	GeographicalLocation 2731 2737	Ceylon
T92	Taxon 2761 2773	black marlin
T93	Taxon 2781 2800	shortbill spearfish
T94	Taxon 2805 2814	swordfish
T95	Taxon 2899 2908	swordfish
T96	Habitat 2841 2854	deeper waters
T97	Habitat 2929 2939	deep water
T98	GeographicalLocation 2957 2971	east of Ceylon
T99	GeographicalLocation 2947 2952;2962 2971	south of Ceylon
T100	GeographicalLocation 3021 3038	western Australia
T101	Taxon 3090 3095;3115 3121	black marlin
T102	Taxon 3097 3102;3115 3121	blue, marlin
T103	Taxon 3107 3121	striped marlin
T104	Taxon 3134 3143	swordfish
T105	Taxon 3148 3167	shortbill spearfish
T106	Person 3299 3305	Howard
T107	Taxon 3384 3394	billfishes
T108	GeographicalLocation 3438 3446	Malaysia
T109	Taxon 3478 3484	marlin
T110	Taxon 3489 3497	sailfish
T111	GeographicalLocation 3581 3593	Arafura Seas
T112	Taxon 3739 3751	black marlin
T113	Taxon 3878 3890	black marlin
T114	GeographicalLocation 3904 3918	South Viet-nam
T115	Taxon 3970 3978	sailfish
T116	TemporalExpression 3997 4001	fall
T117	GeographicalLocation 4042 4056	South Viet-nam
T118	Taxon 4167 4175	billfish
T119	GeographicalLocation 4184 4189	Japan
T120	Taxon 4239 4253	striped marlin
T121	Taxon 4258 4266	sailfish
T122	GeographicalLocation 4567 4582	Japanese waters
T123	Taxon 4584 4596	Black marlin
T124	Taxon 4662 4672	Billfishes
T125	GeographicalLocation 4778 4787	Indonesia
T126	Taxon 4828 4838	Billfishes
T127	Taxon 5007 5019	black marlin
T128	Taxon 5024 5032	sailfish
