# Supplementary material for: COPIOUS: A gold standard corpus of named entities towards extracting species occurrence from biodiversity literature
Source: Biodivers Data J. 2019 Jan 22;(7):e29626. doi: 10.3897/BDJ.7.e29626 (PMC6351503; doi:10.3897/BDJ.7.e29626)
Supplement: Supplementary material 2 — Division for training named entity recognisers [file bdj-07-e29626-s002.zip › copious_published/test/129644_English_41507356_unknown.ann]

T1	GeographicalLocation 172 187	Bataan Province
T2	Taxon 345 368	Schizostachyum lumampao
T3	GeographicalLocation 456 470	Cagayan Valley
T4	Taxon 495 518	Schizostachyum lumampao
T5	GeographicalLocation 541 556	Bataan Province
T6	Taxon 1148 1165	Philippine bamboo
T7	Taxon 1831 1857	Schizostachyum palawanense
T8	GeographicalLocation 1902 1909	Palawan
T9	Taxon 1922 1936	S. hirtiflorum
T10	Taxon 2031 2042	S. lumampao
T11	Taxon 2044 2056	S. toppingii
T12	GeographicalLocation 2109 2115	Laguna
T13	GeographicalLocation 2128 2135	Mindoro
T14	Taxon 2137 2148	S. curranii
T15	Taxon 2223 2235	S. luzonicum
T16	Taxon 2279 2289	S. fenixii
T17	GeographicalLocation 2357 2362	Panay
T18	GeographicalLocation 2381 2387	Iloilo
T19	GeographicalLocation 2408 2413	Luzon
T20	Person 123 129	Medina
T21	GeographicalLocation 424 430	Bataan
T22	GeographicalLocation 435 443	Zambales
T23	GeographicalLocation 569 582	town of Limay
T24	Taxon 826 844	thin-walled bamboo
T25	Taxon 1032 1036	Buho
T26	Person 1073 1081	Richmond
T27	Taxon 1442 1466	SCHIZOSTACHYUM TEXTORIUM
T28	Taxon 1442 1475	SCHIZOSTACHYUM TEXTORIUM (Blanco)
T29	Taxon 1442 1480	SCHIZOSTACHYUM TEXTORIUM (Blanco) Merr
T30	Taxon 1482 1489	Kalbang
T31	Taxon 1504 1511	kalbang
T32	GeographicalLocation 1599 1620	Provinces of Batangas
T33	GeographicalLocation 1625 1630	Rizal
T34	GeographicalLocation 1632 1637	Luzon
T35	GeographicalLocation 1914 1920	Laguna
T36	GeographicalLocation 2117 2122	Rizal
T37	Habitat 2187 2203	higher altitudes
T38	GeographicalLocation 2207 2221	northern Luzon
T39	GeographicalLocation 2265 2273	Zambales
T40	GeographicalLocation 2317 2321	Abra
T41	GeographicalLocation 2323 2330	Cagayan
T42	GeographicalLocation 2332 2339	Benguet
T43	GeographicalLocation 2341 2351	Ilocos Sur
T44	Taxon 2373 2377	paua
T45	Taxon 2393 2398	puser
T46	GeographicalLocation 2402 2406	Abra
