# Supplementary material for: COPIOUS: A gold standard corpus of named entities towards extracting species occurrence from biodiversity literature
Source: Biodivers Data J. 2019 Jan 22;(7):e29626. doi: 10.3897/BDJ.7.e29626 (PMC6351503; doi:10.3897/BDJ.7.e29626)
Supplement: Supplementary material 2 — Division for training named entity recognisers [file bdj-07-e29626-s002.zip › copious_published/test/134153_English_93343_42408779_1963.ann]

T1	Taxon 38 53	Cypraea martini
T2	Taxon 73 93	Mollusca Gastropoda
T3	GeographicalLocation 137 156	Southern California
T4	Taxon 861 876	Cypraea martini
T5	GeographicalLocation 1279 1290	Philippines
T6	Taxon 1334 1345	Cypraea bee
T7	Taxon 1406 1416	C. martini
T8	Person 1424 1438	F. A. Schilder
T9	Taxon 1505 1520	Cypraea martini
T10	Taxon 1739 1746	Cypraea
T11	TemporalExpression 2045 2055	April 1962
T12	GeographicalLocation 2112 2126	southern Luzon
T13	GeographicalLocation 2164 2175	Pulo Island
T14	GeographicalLocation 2177 2220	northeast of the large island of Marinduque
T15	Taxon 2476 2486	Serranidae
T16	Taxon 2860 2875	Cypraea fultoni
T17	GeographicalLocation 3045 3057	South Africa
T18	Person 3307 3320	John E. Fitch
T19	GeographicalLocation 3714 3726	South Africa
T20	GeographicalLocation 3996 4007	Pulo Island
T21	Person 57 65	SCHEPMAN
T22	TemporalExpression 67 71	1907
T23	TemporalExpression 98 108	CRAWFORD N
T24	GeographicalLocation 158 169	Los Angeles
T25	GeographicalLocation 171 181	California
T26	Taxon 257 264	cowries
T27	Taxon 467 494	Cypraea (Notadusta) martini
T28	Taxon 467 503	Cypraea (Notadusta) martini Schepman
T29	TemporalExpression 505 509	1907
T30	TemporalExpression 959 970	Pleistocene
T31	GeographicalLocation 974 991	northwest Celebes
T32	GeographicalLocation 1026 1032	Leiden
T33	GeographicalLocation 1037 1046	Amsterdam
T34	GeographicalLocation 1107 1119	New Hebrides
T35	GeographicalLocation 1235 1239	Bern
T36	GeographicalLocation 1241 1252	Switzerland
T37	Taxon 1334 1355	Cypraea bee kit Gasko
T38	TemporalExpression 1359 1363	1836
T39	GeographicalLocation 1602 1608	Europe
T40	Person 1804 1809	Allan
T41	TemporalExpression 1811 1815	1956
T42	GeographicalLocation 2089 2107	Monpog sea passage
T43	GeographicalLocation 2241 2257	Bondoc Peninsula
T44	GeographicalLocation 2225 2238	west of Luzon
T45	Taxon 2441 2448	Grouper
T46	Taxon 2455 2467	Plectropomus
T47	Habitat 2360 2365	coral
T48	Habitat 2352 2356	rock
T49	Taxon 2559 2565	cowrie
T50	Person 2704 2722	Fernando G. Dayrit
T51	Taxon 2852 2858	cowrie
T52	Taxon 2860 2883	Cypraea fultoni Sowerby
T53	TemporalExpression 2885 2889	1903
T54	Taxon 2953 2966	Musselcracker
T55	Taxon 3091 3104	Musselcracker
T56	Taxon 3201 3211	C. fultoni
T57	Taxon 3287 3294	Grouper
T58	Taxon 3466 3473	Grouper
T59	Taxon 3695 3710	Mussel-crackers
T60	Taxon 3803 3810	Grouper
T61	Taxon 3947 3957	C. martini
T62	TemporalExpression 4225 4230	hours
