# Supplementary material for: COPIOUS: A gold standard corpus of named entities towards extracting species occurrence from biodiversity literature
Source: Biodivers Data J. 2019 Jan 22;(7):e29626. doi: 10.3897/BDJ.7.e29626 (PMC6351503; doi:10.3897/BDJ.7.e29626)
Supplement: Supplementary material 2 — Division for training named entity recognisers [file bdj-07-e29626-s002.zip › copious_published/test/134379_English_94205_42468314_1988.ann]

T1	Taxon 84 93	Liotiinae
T2	Taxon 95 105	Gastropoda
T3	Taxon 107 117	Turbinidae
T4	GeographicalLocation 128 146	Philippine Islands
T5	Person 150 165	JAMES H. MCLEAN
T6	Taxon 294 304	gastropods
T7	Taxon 331 340	Liotiinae
T8	Taxon 356 375	Bathyliotina glassi
T9	Taxon 380 406	Pseudoliotina springsteeni
T10	GeographicalLocation 473 491	Philippine Islands
T11	GeographicalLocation 625 643	Philippine Islands
T12	GeographicalLocation 665 677	Bohol Strait
T13	GeographicalLocation 686 690	Cebu
T14	GeographicalLocation 695 700	Bohol
T15	Taxon 766 775	Liotiinae
T16	GeographicalLocation 817 830	Santa Barbara
T17	Person 800 813	Charles Glass
T18	GeographicalLocation 832 842	California
T19	Person 848 863	Jim Springsteen
T20	GeographicalLocation 867 876	Melbourne
T21	GeographicalLocation 878 887	Australia
T22	Taxon 1146 1159	Liotina peron
T23	Taxon 1179 1197	Dentarene loculosa
T24	GeographicalLocation 1256 1268	Bohol Strait
T25	GeographicalLocation 1399 1411	Punta Engano
T26	GeographicalLocation 1413 1426	Mactan Island
T27	GeographicalLocation 1428 1432	Cebu
T28	GeographicalLocation 1457 1473	Balicasag Island
T29	GeographicalLocation 1480 1487	Panglao
T30	GeographicalLocation 1489 1494	Bohol
T31	GeographicalLocation 1556 1568	Bohol Strait
T32	Person 1810 1825	Jim Springsteen
T33	GeographicalLocation 1930 1942	Bohol Strait
T34	GeographicalLocation 1966 1978	Bohol Strait
T35	GeographicalLocation 2419 2425	Sydney
T36	GeographicalLocation 2373 2383	Washington
T37	GeographicalLocation 2606 2611	Paris
T38	Taxon 2627 2648	Turbinidae Rafinesque
T39	Taxon 2665 2674	Liotiinae
T40	Taxon 3013 3022	Liotiinae
T41	Taxon 2925 2933	turbinid
T42	Taxon 3067 3077	Turbinidae
T43	Taxon 3100 3116	Bathyhotina Habe
T44	Taxon 3160 3173	Liotia armata
T45	Taxon 3212 3224	Bathyliotina
T46	Taxon 3498 3510	Bathyliotina
T47	Taxon 3623 3638	Liotina Fischer
T48	GeographicalLocation 3198 3210	Korea Strait
T49	Taxon 3527 3535	liotiine
T50	Taxon 3646 3663	Dentarene Iredale
T51	Taxon 3675 3694	Austroliotia Cotton
T52	Taxon 3714 3726	Bathyliotina
T53	Taxon 1146 1174	Liotina peron (Kiener, 1839)
T54	Taxon 1179 1211	Dentarene loculosa (Gould, 1859)
T55	GeographicalLocation 1434 1447	1018N, 12401E
T56	GeographicalLocation 1496 1508	931N, 12340E
T57	GeographicalLocation 2010 2014	U.S.
T58	Taxon 2665 2694	Liotiinae H. & A. Adams, 1854
T59	Taxon 3160 3188	Liotia armata A. Adams, 1861
T60	Taxon 3067 3092	Turbinidae (Mclean, 1987)
