# Supplementary material for: COPIOUS: A gold standard corpus of named entities towards extracting species occurrence from biodiversity literature
Source: Biodivers Data J. 2019 Jan 22;(7):e29626. doi: 10.3897/BDJ.7.e29626 (PMC6351503; doi:10.3897/BDJ.7.e29626)
Supplement: Supplementary material 2 — Division for training named entity recognisers [file bdj-07-e29626-s002.zip › copious_published/test/18435_English_2234468_1918.ann]

T1	Person 430 437	Mercado
T2	GeographicalLocation 1095 1106	Philippines
T3	Person 2125 2141	Agustino Calzado
T4	GeographicalLocation 2532 2538	Manila
T5	Person 58 64	Llanos
T6	Person 203 210	Llanos'
T7	Person 332 338	Llanos
T8	TemporalExpression 465 502	last third of the seventeenth century
T9	Person 714 730	Fernandez-villar
T10	Person 970 977	Mercado
T11	Person 1125 1132	Mercado
T12	Person 1804 1809	Naves
T13	Person 1871 1877	Blanco
T14	Person 2109 2123	Antonio Llanos
T15	Person 2215 2241	Celestino Fernandez-villar
T16	TemporalExpression 2263 2267	1880
T17	GeographicalLocation 2391 2406	islas Filipinas
T18	Person 2442 2460	Ignacio de Mercado
T19	GeographicalLocation 2519 2528	San Pablo
T20	Person 2612 2638	Celestino Fernandez-villar
T21	TemporalExpression 2660 2664	1880
T22	Person 2678 2685	Cook, A
