# Supplementary material for: COPIOUS: A gold standard corpus of named entities towards extracting species occurrence from biodiversity literature
Source: Biodivers Data J. 2019 Jan 22;(7):e29626. doi: 10.3897/BDJ.7.e29626 (PMC6351503; doi:10.3897/BDJ.7.e29626)
Supplement: Supplementary material 2 — Division for training named entity recognisers [file bdj-07-e29626-s002.zip › copious_published/test/20398_English_2644217_1897.ann]

T1	GeographicalLocation 62 84	PHILIPPINE ARCHIPELAGO
T2	Person 92 101	G. ELLIOT
T3	GeographicalLocation 194 201	Basilan
T4	GeographicalLocation 235 257	Philippine Archipelago
T5	Taxon 272 282	C. steerii
T6	Taxon 466 480	C. philippinus
T7	Taxon 485 497	C. nigricans
T8	Taxon 569 583	C. philippinus
T9	Person 687 698	E. Oustalet
T10	Taxon 822 832	C. steerii
T11	Taxon 867 881	C. philippinus
T12	Taxon 1022 1036	C. philippinus
T13	Taxon 1194 1204	C. steerii
T14	GeographicalLocation 1455 1473	Philippine islands
T15	GeographicalLocation 1972 1978	Culion
T16	Taxon 46 52	CERVUS
T17	TemporalExpression 145 148	May
T18	TemporalExpression 150 154	1896
T19	GeographicalLocation 206 212	Culion
T20	Taxon 388 403	Philippine deer
T21	Person 417 422	Heude
T22	GeographicalLocation 426 431	China
T23	Taxon 433 447	Cervus steerii
T24	Taxon 485 505	C. nigricans, Brooke
T25	TemporalExpression 512 518	autumn
T26	GeographicalLocation 621 639	Jardin des Plantes
T27	GeographicalLocation 641 646	Paris
T28	Taxon 1293 1308	Philippine deer
T29	Person 1422 1427	Heude
T30	Taxon 1992 2010	CERVUS CULIONENSIS
T31	GeographicalLocation 1570 1576	Culion
