# Supplementary material for: COPIOUS: A gold standard corpus of named entities towards extracting species occurrence from biodiversity literature
Source: Biodivers Data J. 2019 Jan 22;(7):e29626. doi: 10.3897/BDJ.7.e29626 (PMC6351503; doi:10.3897/BDJ.7.e29626)
Supplement: Supplementary material 2 — Division for training named entity recognisers [file bdj-07-e29626-s002.zip › copious_published/test/21089_English_29838_2784769_1957.ann]

T1	GeographicalLocation 317 325	Mindanao
T2	Taxon 545 570	Indo-pacific Endodontidae
T3	Taxon 1133 1145	Endodontidae
T4	GeographicalLocation 1274 1285	New Zealand
T5	GeographicalLocation 1358 1371	Pacific Ocean
T6	TemporalExpression 73 87	April 26, 1957
T7	Taxon 137 154	PHILIPPINE SNAILS
T8	Taxon 169 181	ENDODONTIDAE
T9	Person 182 192	Alan Solem
T10	TemporalExpression 367 371	1946
T11	TemporalExpression 372 374	47
T12	TemporalExpression 615 619	1954
T13	TemporalExpression 620 622	56
T14	Person 766 787	Henry van der Schalie
T15	Person 910 920	Fritz Haas
T16	Person 1095 1108	John Pfiffner
T17	GeographicalLocation 1287 1305	southern Australia
T18	GeographicalLocation 1307 1315	Tasmania
T19	GeographicalLocation 1317 1330	New Caledonia
T20	Taxon 1381 1392	endodontids
T21	GeographicalLocation 1495 1507	South Africa
