# Supplementary material for: COPIOUS: A gold standard corpus of named entities towards extracting species occurrence from biodiversity literature
Source: Biodivers Data J. 2019 Jan 22;(7):e29626. doi: 10.3897/BDJ.7.e29626 (PMC6351503; doi:10.3897/BDJ.7.e29626)
Supplement: Supplementary material 2 — Division for training named entity recognisers [file bdj-07-e29626-s002.zip › copious_published/test/21513_English_23784_2853555_2006-04-05.ann]

T1	Taxon 417 434	Rhinolophus virgo
T2	Taxon 457 483	yellow-faced horseshoe bat
T3	GeographicalLocation 528 539	Philippines
T4	Habitat 570 592	primary lowland forest
T5	Habitat 638 643	caves
T6	Habitat 758 780	primary montane forest
T7	GeographicalLocation 954 959	Leyte
T8	GeographicalLocation 964 972	Maripipi
T9	GeographicalLocation 1014 1022	Mindanao
T10	GeographicalLocation 1024 1037	Mt. Kitanglad
T11	Taxon 1143 1159	Vespertilionidae
T12	Taxon 1162 1173	Common Bats
T13	Taxon 1174 1189	Murina cyclotis
T14	Taxon 1207 1233	round-eared tube-nosed bat
T15	GeographicalLocation 1251 1264	southern Asia
T16	GeographicalLocation 1297 1308	Philippines
T17	GeographicalLocation 1339 1346;1360 1384	central portion of Greater Luzon
T18	GeographicalLocation 1351 1384	southern portion of Greater Luzon
T19	GeographicalLocation 1396 1412	Greater Mindanao
T20	GeographicalLocation 1414 1421	Sibuyan
T21	GeographicalLocation 1427 1435	Siquijor
T22	Habitat 1469 1484	primary lowland
T23	Habitat 1455 1464;1477 1484	disturbed lowland
T24	Habitat 1489 1503	montane forest
T25	TemporalExpression 1651 1659	May 1994
T26	Habitat 1663 1687	secondary lowland forest
T27	Taxon 1758 1780	Pipistrellus javanicus
T28	Taxon 1798 1815	Javan pipistrelle
T29	GeographicalLocation 1830 1835	Korea
T30	GeographicalLocation 1839 1843	Java
T31	GeographicalLocation 1863 1874	Philippines
T32	Habitat 1902 1924	primary montane forest
T33	Habitat 1941 1956;1967 1973	primary lowland forest
T34	Habitat 1961 1973	mossy forest
T35	GeographicalLocation 2169 2177	Camiguin
T36	TemporalExpression 2185 2190	1960s
T37	TemporalExpression 2203 2213	March 1995
T38	Habitat 2234 2256	primary montane forest
T39	GeographicalLocation 2364 2372	Mindanao
T40	GeographicalLocation 2373 2387	(Mt. Kitanglad
T41	Taxon 417 452	Rhinolophus virgo K. Anderson, 1905
T42	TemporalExpression 794 807	22 March 1995
T43	Taxon 1174 1202	Murina cyclotis Dobson, 1872
