# Supplementary material for: COPIOUS: A gold standard corpus of named entities towards extracting species occurrence from biodiversity literature
Source: Biodivers Data J. 2019 Jan 22;(7):e29626. doi: 10.3897/BDJ.7.e29626 (PMC6351503; doi:10.3897/BDJ.7.e29626)
Supplement: Supplementary material 2 — Division for training named entity recognisers [file bdj-07-e29626-s002.zip › copious_published/test/22603_English_3244467_2005.ann]

T1	Person 527 539	J. E. Powers
T2	GeographicalLocation 622 636	gulf of Mexico
T3	GeographicalLocation 641 650	Caribbean
T4	Taxon 921 941	Epinephelus guttatus
T5	Taxon 1462 1481	Poecilia reticulata
T6	GeographicalLocation 1615 1638	southern Gulf of Mexico
T7	Person 1852 1865	Charnov, E. L
T8	GeographicalLocation 2127 2153	southeastern United States
T9	Taxon 2295 2305	Serranidae
T10	GeographicalLocation 2314 2336	eastern Gulf of Mexico
T11	GeographicalLocation 2556 2583	northeastern Gulf of Mexico
T12	GeographicalLocation 2838 2849	Makati City
T13	GeographicalLocation 2851 2862	Philippines
T14	Taxon 3216 3237	Semicossyphus pulcher
T15	Taxon 3346 3367	Semicossyphus pulcher
T16	Taxon 3880 3902	Plectropomus leopardus
T17	GeographicalLocation 4459 4469	Boca Raton
T18	Person 4579 4591	W. E. Schaaf
T19	Taxon 5128 5145	Pandalus borealis
T20	GeographicalLocation 5154 5167	Scotian Shelf
T21	Person 5203 5211	Kruuk, L
T22	Person 5274 5288	F. E. Guinness
T23	Person 44 53	Alonzo, S
T24	Person 65 71	Mangel
T25	TemporalExpression 73 77	2004
T26	Person 190 206	Apostolaki, P, E
T27	Person 208 225	J. Milner-gulland
T28	Person 230 243	K. Mcallister
T29	Person 252 263	P. Kirkwood
T30	TemporalExpression 265 269	2002
T31	Person 388 400	Ainsworth, P
T32	TemporalExpression 405 409	2001
T33	Person 499 514	Bannerot, S, W.
T34	Person 518 521	Fox
T35	TemporalExpression 541 545	1987
T36	Taxon 593 601	snappers
T37	Taxon 606 614	groupers
T38	Taxon 664 672	snappers
T39	Taxon 677 685	groupers
T40	Person 726 737	J. Polovina
T41	Person 742 752	S. Ralston
T42	Person 801 809	Beets, J
T43	Person 815 829	A. Friedlander
T44	TemporalExpression 831 835	1999
T45	GeographicalLocation 950 953	U.S
T46	GeographicalLocation 955 969	Virgin Islands
T47	Person 1001 1013	Beverton, R.
T48	TemporalExpression 1020 1024	1987
T49	Person 1133 1147	A. D. Woodhead
T50	Person 1152 1165	K.H. Thompson
T51	GeographicalLocation 1198 1206	New York
T52	GeographicalLocation 1212 1224	Beverton, R.
T53	TemporalExpression 1231 1235	1992
T54	Person 1352 1365	Breden, F, D.
T55	Person 1366 1374	Novinger
T56	Person 1380 1392	A. Schubert.
T57	TemporalExpression 1393 1397	1995
T58	Taxon 1446 1460	Trinidad guppy
T59	Person 1515 1524	Brule, T.
T60	Person 1525 1534	C. Deniel
T61	Person 1536 1552	T. Colas-marrufo
T62	Person 1558 1575	M. Sanchez-crespo
T63	TemporalExpression 1577 1581	1999
T64	Taxon 1583 1594	Red grouper
T65	Person 1674 1687	Charnov, E. L
T66	TemporalExpression 1689 1693	1982
T67	TemporalExpression 1770 1774	1986
T68	TemporalExpression 1883 1887	1989
T69	Person 1986 1993	Coleman
T70	Person 2001 2010	A. Eklund
T71	Person 2019 2028	B. Grimes
T72	TemporalExpression 2030 2034	1999
T73	Habitat 2067 2081	temperate reef
T74	Taxon 2096 2103	grouper
T75	Taxon 2104 2111	snapper
T76	Person 2186 2197	Coleman, F.
T77	Person 2204 2213	C. Koenig
T78	Person 2222 2232	A. Collins
T79	Taxon 2263 2285	shallow-water groupers
T80	TemporalExpression 2234 2238	1996
T81	Person 2424 2434	Collins, L
T82	Person 2442 2452	G. Johnson
T83	Person 2461 2468	P. Keim
T84	TemporalExpression 2470 2474	1996
T85	Taxon 2513 2524	red snapper
T86	Taxon 2525 2545	lutianus campechanus
T87	Taxon 2623 2640	tropical groupers
T88	Taxon 2645 2653	snappers
T89	Person 2655 2674	F. Arreguin-sanchez
T90	Person 2676 2687	J. L. Munro
T91	Person 2689 2700	M. C. Lagos
T92	Person 2706 2714	D. Pauly
T93	Person 2884 2897	K. de la Mare
T94	Person 2902 2910	J. Agnew
T95	Person 2912 2922	I. Everson
T96	Person 2928 2937	D. Miller
T97	TemporalExpression 2939 2943	2000
T98	Habitat 2980 2996	Antarctic marine
T99	Habitat 3074 3090	Antarctic marine
T100	Person 3147 3155	Cowen, R
T101	TemporalExpression 3160 3164	1985
T102	Person 3423 3431	Cowen, R
T103	Person 3445 3453	Lwiza, S
T104	Person 3455 3467	Sponaugle, C
T105	Person 3469 3477	B. Paris
T106	Person 3486 3494	B. Olson
T107	TemporalExpression 3496 3500	2000
T108	Person 3574 3583	Fu, C, T.
T109	Person 3584 3592	J. Quinn
T110	Person 3605 3615	C. Shirley
T111	TemporalExpression 3617 3621	2001
T112	Taxon 3671 3679	Pandanus
T113	Person 3759 3768	Fault, B.
T114	Person 3745 3754	Fulton, E
T115	Person 3769 3777	Mapstone
T116	Person 3783 3793	M. Sheaves
T117	TemporalExpression 3795 3799	1999
T118	Person 3960 3966	Greene
T119	Person 3971 3985	J. Ltmbanhowar
T120	Taxon 4681 4688	graysby
T121	Person 3987 3996	M. Mangel
T122	Person 4002 4009	T. Caro
T123	TemporalExpression 4011 4015	1998
T124	Person 4156 4163	T. Caro
T125	GeographicalLocation 4201 4209	New York
T126	Person 4215 4227	Gunderson, D
T127	TemporalExpression 4232 4236	1997
T128	Person 4368 4377	Haddon, M
T129	TemporalExpression 4379 4383	2001
T130	Person 4441 4448	Chapman
T131	Person 4453 4457	Hall
T132	Person 4475 4485	Helfman, G
T133	TemporalExpression 4490 4494	1997
T134	Person 4559 4570	Huntsman, G
T135	TemporalExpression 4593 4597	1994
T136	Person 4723 4731	Iwasa, Y
T137	TemporalExpression 4733 4737	1990
T138	Person 4808 4818	Janetos, A
T139	Person 4921 4935	Jennings, S, M
T140	Person 4937 4946	J. Kaiser
T141	Person 4955 4966	D. Reynolds
T142	TemporalExpression 4968 4972	2001
T143	Person 5038 5051	Koeller, P, R
T144	Person 5053 5057	Mohn
T145	Person 5063 5071	M. Etter
T146	TemporalExpression 5073 5077	2000
T147	Person 5225 5241	Clutton-brock, S
T148	Person 5243 5251	D. Albon
T149	Person 5256 5268	M. Pemberton
T150	TemporalExpression 5290 5294	1999
T151	Taxon 5346 5354	red deer
