# Supplementary material for: COPIOUS: A gold standard corpus of named entities towards extracting species occurrence from biodiversity literature
Source: Biodivers Data J. 2019 Jan 22;(7):e29626. doi: 10.3897/BDJ.7.e29626 (PMC6351503; doi:10.3897/BDJ.7.e29626)
Supplement: Supplementary material 2 — Division for training named entity recognisers [file bdj-07-e29626-s002.zip › copious_published/test/22603_English_3244467_2005.txt]

244
Fishery Bulletin 1032)
Literature cited
Alonzo, S. H, and M. Mangel.
2004. Size-selective fisheries, sperm limitation and spawning per recruit in sex changing fish. Fish. Bull. 1021-13. Apostolaki, P, E. J. Milner-gulland, M. K. Mcallister, and G. P. Kirkwood.
2002. Modelling the effects of establishing a marine reserve for mobile fish species. Can. J. Fish. Aquat. Sci. 59405-415. Ainsworth, P. R.
2001. Effects of fishing on a protogynous hermaphrodite. Can. J. Fish. Aquat. Sci. 58568-578. Bannerot, S, W. F. Fox, and J. E. Powers.
1987. Reproductive strategies and the management of snappers and groupers in the gulf of Mexico and Caribbean. In Tropical snappers and groupers: biology and fisheries management, t J. J. Polovina and S. Ralston, eds), p. 561-603. Westview Press, Boulder, CO. Beets, J, and A. Friedlander.
1999. Evaluation of a conservation strategy: a spawning aggregation closure for red hind, Epinephelus guttatus, in the U.S. Virgin Islands. Environ. Biol. Fish. 5591-98. Beverton, R. J. H.
1987. Longevity in fish: some ecological and evolutionary considerations. In Evolution of longevity in animals. (A. D. Woodhead and K.H. Thompson, eds) p. 161-185. Plenum Press, New York, NY. Beverton, R. J. H.
1992. Patterns of reproductive strategy parameters in some marine teleost fishes. J. Fish Biol. 41 (Suppl. B) 41137-160. Breden, F, D. Novinger, and A. Schubert.
1995. The effect of experience on mate choice in the Trinidad guppy, Poecilia reticulata. Environ. Biol. Fish. 42323-328.
Brule, T. C. Deniel, T. Colas-marrufo, and M. Sanchez-crespo. 1999. Red grouper reproduction in the southern Gulf of Mexico. Trans. Am. Fish. Soc. 128385-402. Charnov, E. L.
1982. The theory of sex allocation, 355 p. Princeton
Univ. Press, Princeton, NJ. 1986. Size advantage may not always favor sex change. J. Their. Biol. 119283-285. Charnov, E. L, and J. J. Bull.
1989. Non-fisherman sex ratios with sex change and environmental sex determination. Nature 338148-150. Coleman. F. C, A. Eklund. and C. B. Grimes.
1999. Management and conservation of temperate reef fishes in the grouper-snapper complex of the southeastern United States. Am. Fish. Soc. Sym. 23233-242. Coleman, F. C, C. C. Koenig, and L. A. Collins.
1996. Reproductive styles of shallow-water groupers (Pisces: Serranidae) in the eastern Gulf of Mexico and the consequences of fishing spawning aggregations. Environ. Biol. Fish. 47129-141.
Collins, L. A, A. G. Johnson, and C. P. Keim.
1996. Spawning and annual fecundity of the red snapper lutianus campechanus) from the northeastern Gulf of Mexico. In Biology, fisheries, and culture of tropical groupers and snappers (F. Arreguin-sanchez, J. L. Munro, M. C. Lagos, and D. Pauly, eds) p. 174-188. ICLARM (International Center for Living
Aquatic Resources Management! conference proceedings 48, ICLARM, Makati City, Philippines. Constable, A. J, W. K. de la Mare, D. J. Agnew, I. Everson, and D. Miller.
2000. Managing fisheries to conserve the Antarctic marine ecosystem: practical implementation of the convention on the conservation of Antarctic marine living resources (CCAMLR). ICES J. Mar. Sci. 57778-791. Cowen, R. K.
1985. Large-scale pattern of recruitment by the labrid, Semicossyphus pulcher: causes and implications. J. Mar. Res. 43719-742. 1990. Sex change and life history patterns of the labrid, Semicossyphus pulcher, across an environmental gradient. Copeia 1990787-795. Cowen, R. K, K. M. M. Lwiza, S. Sponaugle, C. B. Paris, and D. B. Olson.
2000. Connectivity of marine populations: open or closed? Science 287857-859.
Fu, C, T. J. Quinn, II. and T. C. Shirley.
2001. The role of sex change, growth and mortality in Pandanus population dynamics and management. ICES J. Mar. Sci. 58607-621.
Fulton, E, D. Fault, B. Mapstone, and M. Sheaves.
1999. Spawning season influences on commercial catch rates: computer simulations and Plectropomus leopardus. a case in point. Can. J. Fish. Aquat. Sci. 561096-1108.
Greene. C. J. Ltmbanhowar, M. Mangel, and T. Caro.
1998. Animal breeding systems, hunter selectivity, and consumptive use in wildlife conservation. In Behavioral ecology and conservation biology (T. Caro, ed) p. 271-305. Oxford Univ. Press, New York, NY.
Gunderson, D. R.
1997. Trade-off between reproductive effort and adult survival in oviparous and viviparous fishes. Can. J. Fish. Aquat. Sci. 54990-998. Haddon, M.
2001. Modelling and quantitative methods in fisheries, 406 p. Chapman and Hall, Boca Raton, FL. Helfman, G. S.
1997. The diversity of fishes, 528 p. Blackwell Science, Maiden, MA. Huntsman, G. R, and W. E. Schaaf.
1994. Simulation of the impact of fishing on reproduction of a protogynous grouper, the graysby. No. Am. J. Fish. Manag. 1441-52. Iwasa, Y.
1990. Sex change evolution and cost of reproduction. Be-hav. Ecol. 256-68. Janetos, A. C.
1980. Strategies of female mate choice: a theoretical analysis. Behav. Ecol. Sociobiol. 7107-112. Jennings, S, M. J. Kaiser, and J. D. Reynolds.
2001. Marine fisheries ecology, 417 p. Blackwell Science, Oxford, UK. Koeller, P, R. Mohn, and M. Etter.
2000. Density dependant sex change in northern shrimp, Pandalus borealis, on the Scotian Shelf. J. No. Atl. Fish. Sci. 27107-118.
Kruuk, L. E. B, T. H. Clutton-brock, S. D. Albon, J. M. Pemberton, and F. E. Guinness.
1999. Population density affects sex ratio variation in red deer. Nature 399459-461.
