# Supplementary material for: COPIOUS: A gold standard corpus of named entities towards extracting species occurrence from biodiversity literature
Source: Biodivers Data J. 2019 Jan 22;(7):e29626. doi: 10.3897/BDJ.7.e29626 (PMC6351503; doi:10.3897/BDJ.7.e29626)
Supplement: Supplementary material 2 — Division for training named entity recognisers [file bdj-07-e29626-s002.zip › copious_published/test/24010_English_3808399_unknown.ann]

T1	GeographicalLocation 508 521	Cape Hatteras
T2	GeographicalLocation 537 553	north of Surinam
T3	Taxon 964 980	coast of Florida
T4	TemporalExpression 1078 1082	1954
T5	GeographicalLocation 1323 1333	New Guinea
T6	GeographicalLocation 1339 1354	Solomon Islands
T7	GeographicalLocation 1364 1375	Philippines
T8	GeographicalLocation 1386 1402	Japanese Current
T9	GeographicalLocation 1406 1411	Japan
T10	GeographicalLocation 1420 1433	Pacific coast
T11	GeographicalLocation 1437 1443	Mexico
T12	GeographicalLocation 1576 1590	East China Sea
T13	TemporalExpression 1815 1818	May
T14	TemporalExpression 1823 1827	July
T15	GeographicalLocation 1913 1925	Indian Ocean
T16	GeographicalLocation 2006 2026	coast of East Africa
T17	GeographicalLocation 2553 2579	southeast coast of Florida
T18	GeographicalLocation 2666 2679	Florida coast
T19	Taxon 2923 2940	Atlantic sailfish
T20	Taxon 2942 2962	Istiophorus albicans
T21	Taxon 47 55	Sailfish
T22	TemporalExpression 258 263	18 yr
T23	TemporalExpression 225 229	1974
T24	Person 210 216	Mather
T25	Taxon 267 275	billfish
T26	Taxon 381 389	sailfish
T27	Person 634 638	Voss
T28	TemporalExpression 640 644	1953
T29	Taxon 685 693	sailfish
T30	GeographicalLocation 838 868	inside edge of the Gulf Stream
T31	GeographicalLocation 706 713	Florida
T32	TemporalExpression 736 742	summer
T33	Habitat 765 775	warm water
T34	Taxon 809 817	sailfish
T35	TemporalExpression 894 900	winter
T36	TemporalExpression 1091 1095	1971
T37	Person 982 988	Squire
T38	TemporalExpression 990 994	1974
T39	Taxon 1025 1033	billfish
T40	GeographicalLocation 1057 1072	eastern Pacific
T41	Taxon 1108 1116	sailfish
T42	Person 1243 1251	Nakamura
T43	TemporalExpression 1260 1264	1968
T44	Taxon 1278 1286	sailfish
T45	GeographicalLocation 1294 1309	western Pacific
T46	TemporalExpression 1448 1454	autumn
T47	Taxon 1455 1463	sailfish
T48	GeographicalLocation 1479 1487	Tsushima
T49	Habitat 1510 1524	coastal waters
T50	Person 1592 1596	Koto
T51	TemporalExpression 1605 1609	1959
T52	Taxon 1625 1633	sailfish
T53	TemporalExpression 1655 1661	summer
T54	TemporalExpression 1686 1692	autumn
T55	Person 1927 1935	Williams
T56	Person 1947 1954	Merrett
T57	TemporalExpression 1937 1941	1970
T58	TemporalExpression 1956 1960	1971
T59	Taxon 1989 1997	sailfish
T60	Person 2028 2036	Williams
T61	GeographicalLocation 2225 2239	Somali Current
T62	Person 2241 2248	Merrett
T63	Taxon 2338 2346	Sailfish
T64	Taxon 2457 2465	sailfish
T65	Taxon 2530 2538	sailfish
T66	TemporalExpression 2591 2597	winter
T67	Person 2606 2610	Voss
T68	Person 2796 2804	Furukawa
T69	TemporalExpression 2612 2616	1953
T70	TemporalExpression 2806 2810	1961
T71	Taxon 2649 2657	sailfish
T72	TemporalExpression 2635 2648	early morning
T73	GeographicalLocation 2971 2993	western North Atlantic
T74	TemporalExpression 3030 3036	months
T75	TemporalExpression 3084 3090	Months
