# Supplementary material for: COPIOUS: A gold standard corpus of named entities towards extracting species occurrence from biodiversity literature
Source: Biodivers Data J. 2019 Jan 22;(7):e29626. doi: 10.3897/BDJ.7.e29626 (PMC6351503; doi:10.3897/BDJ.7.e29626)
Supplement: Supplementary material 2 — Division for training named entity recognisers [file bdj-07-e29626-s002.zip › copious_published/test/25800_English_4394789_unknown.ann]

T1	Taxon 78 100	Rhabdopliuhum forsteni
T2	GeographicalLocation 144 151	Celebes
T3	Taxon 177 195	Pseudorhabdium Jan
T4	GeographicalLocation 652 667	Malay Peninsula
T5	GeographicalLocation 685 696	Philippines
T6	GeographicalLocation 722 744	Indo-australian region
T7	Taxon 870 904	Pscudoihahdium longiceps Boulenger
T8	Taxon 749 780	Pseudorhabdium longiceps (Cant)
T9	Taxon 749 773	Pseudorhabdium longiceps
T10	Taxon 782 801	Calamaria longiceps
T11	Taxon 782 808	Calamaria longiceps Cantor
T12	Taxon 870 894	Pscudoihahdium longiceps
