# Supplementary material for: COPIOUS: A gold standard corpus of named entities towards extracting species occurrence from biodiversity literature
Source: Biodivers Data J. 2019 Jan 22;(7):e29626. doi: 10.3897/BDJ.7.e29626 (PMC6351503; doi:10.3897/BDJ.7.e29626)
Supplement: Supplementary material 2 — Division for training named entity recognisers [file bdj-07-e29626-s002.zip › copious_published/test/280271.ann]

T1	Taxon 10 24	SHOREA ROBUSTA
T2	Taxon 67 91	DIPTEROCARPUS TURBINATUS
T3	Taxon 124 128	Salu
T4	Taxon 152 156	Saul
T5	Taxon 370 384	Tiliah-gurjeon
T6	GeographicalLocation 404 412	Tipperah
T7	GeographicalLocation 417 427	Chittagong
T8	Habitat 2600 2609	mountains
T9	GeographicalLocation 2613 2618	India
T10	GeographicalLocation 2621 2629	Calcutta
T11	GeographicalLocation 2680 2686	Morung
T12	GeographicalLocation 2808 2814	Bengal
T13	GeographicalLocation 4165 4170	India
T14	GeographicalLocation 4219 4229	Chittagong
T15	GeographicalLocation 4231 4239	Tipperah
T16	GeographicalLocation 4241 4245	Pegu
T17	GeographicalLocation 4286 4292	Bengal
T18	TemporalExpression 4356 4360	June
T19	TemporalExpression 4365 4369	July
T20	GeographicalLocation 4400 4422	eastern parts of India
T21	GeographicalLocation 4432 4445	Malay Islands
T22	GeographicalLocation 4626 4631	India
T23	Person 5109 5120	Teignmoutli
T24	GeographicalLocation 5147 5153	Bengal
