# Supplementary material for: COPIOUS: A gold standard corpus of named entities towards extracting species occurrence from biodiversity literature
Source: Biodivers Data J. 2019 Jan 22;(7):e29626. doi: 10.3897/BDJ.7.e29626 (PMC6351503; doi:10.3897/BDJ.7.e29626)
Supplement: Supplementary material 2 — Division for training named entity recognisers [file bdj-07-e29626-s002.zip › copious_published/test/28831149.ann]

T1	Taxon 75 92	Shorea multiflora
T2	Taxon 75 100	Shorea multiflora (Burck)
T3	GeographicalLocation 153 159	Brunei
T4	GeographicalLocation 161 178	Andalau For. Res.
T5	Habitat 180 206	lowland dipterocarp forest
T6	Person 229 235	Ashton
T7	TemporalExpression 237 246	Aug. 1959
T8	Habitat 375 387	coastal hill
T9	Habitat 392 401	ridge-top
T10	Taxon 410 425	Shorea curtisii
T11	Taxon 602 613	5. curtisii
T12	Taxon 1476 1494	Shorea maxwelliana
T13	Taxon 1531 1543	S. leprosula
