# Supplementary material for: COPIOUS: A gold standard corpus of named entities towards extracting species occurrence from biodiversity literature
Source: Biodivers Data J. 2019 Jan 22;(7):e29626. doi: 10.3897/BDJ.7.e29626 (PMC6351503; doi:10.3897/BDJ.7.e29626)
Supplement: Supplementary material 2 — Division for training named entity recognisers [file bdj-07-e29626-s002.zip › copious_published/test/28831446.ann]

T1	Taxon 5 21	DIPTEROCARPACEAE
T2	Taxon 5 30	DIPTEROCARPACEAE (Ashton)
T3	GeographicalLocation 984 991	Malesia
T4	GeographicalLocation 993 999	Borneo
T5	GeographicalLocation 1001 1013	N.E. Sarawak
T6	GeographicalLocation 1015 1021	Brunei
T7	GeographicalLocation 1023 1033	S.W. Sabah
T8	Habitat 1049 1061	Heath forest
T9	Habitat 1078 1096	sandstone plateaux
T10	Taxon 1114 1130	Meranti kerangas
T11	GeographicalLocation 1132 1139	Sarawak
T12	Taxon 1142 1159	seraya daun tajam
T13	GeographicalLocation 1161 1166	Sabah
T14	Taxon 1175 1187	Shorea ovata
T15	Taxon 1175 1203	Shorea ovata DYER ex BRANDIS
T16	Taxon 1525 1538	S. parvifolia
T17	Taxon 1525 1555	S. parvifolia (non DYER) KING.
T18	Taxon 1643 1653	S. plagata
T19	Taxon 1643 1659	S. plagata FOXW.
T20	Taxon 1718 1732	S. agsaboensis
T21	Taxon 1718 1744	S. agsaboensis W.L. STERN.
T22	Taxon 1783 1794	Pterocarpus
T23	GeographicalLocation 3940 3947	Malesia
T24	GeographicalLocation 3949 3955	Malaya
T25	GeographicalLocation 3957 3964	Sumatra
T26	GeographicalLocation 3976 3984	Tapanuli
T27	GeographicalLocation 3986 3993	Sibolga
T28	GeographicalLocation 3997 4003	Painan
T29	GeographicalLocation 4005 4015	Bangkinang
T30	GeographicalLocation 4017 4026	P. Musala
T31	GeographicalLocation 4029 4035	Borneo
T32	GeographicalLocation 4037 4054	Kapuas hinterland
T33	GeographicalLocation 4056 4063	Sarawak
T34	GeographicalLocation 4067 4077	S.W. Sabah
T35	GeographicalLocation 4079 4090	S.E. Borneo
T36	GeographicalLocation 4093 4104	Philippines
T37	GeographicalLocation 4106 4114	Mindanao
T38	Habitat 4123 4151	Sandy soils on coastal hills
T39	GeographicalLocation 4167 4173	Borneo
T40	Habitat 4176 4189	inland ridges
T41	GeographicalLocation 4216 4222	Malaya
T42	GeographicalLocation 4227 4234	Sumatra
T43	Taxon 4243 4269	Meranti sarang punai bukit
T44	GeographicalLocation 4271 4277	Malaya
T45	Taxon 4280 4290	mandirawan
T46	GeographicalLocation 4292 4299	Sumatra
T47	Taxon 4302 4320	seraya punai bukit
T48	GeographicalLocation 4322 4327	Sabah
T49	Taxon 4398 4408	S. plagata
T50	Taxon 4413 4427	S. agsaboensis
T51	GeographicalLocation 4434 4442	Mindanao
T52	Taxon 4501 4514	S. pauciflora
T53	Person 4809 4813	ROJO
T54	TemporalExpression 4847 4851	1977
T55	Person 4874 4878	ROJO
T56	GeographicalLocation 4884 4900	Agusan del Norte
T57	GeographicalLocation 4902 4910	Mindanao
T58	Taxon 4990 4996	Mutica
T59	Taxon 4998 5011	S. pauciflora
T60	Taxon 5027 5039	Brachypterae
T61	Person 5041 5045	ROJO
T62	Taxon 5160 5166	Shorea
T63	Taxon 5182 5188	Mutica
T64	Taxon 5270 5278	S. ovata
T65	Taxon 5270 5278	S. ovata
T66	GeographicalLocation 5429 5435	Borneo
T67	GeographicalLocation 5494 5501	Sumatra
T68	GeographicalLocation 5506 5519	West Malaysia
T69	Person 5599 5603	ROJO
T70	GeographicalLocation 5628 5636	Mindanao
T71	Taxon 5677 5685	S. ovata
T72	GeographicalLocation 5697 5712	northern Borneo
T73	Habitat 5759 5767	lowlands
T74	Taxon 5776 5795	Shorea rubra ASHTON
T75	Taxon 5776 5788	Shorea rubra
