# Supplementary material for: COPIOUS: A gold standard corpus of named entities towards extracting species occurrence from biodiversity literature
Source: Biodivers Data J. 2019 Jan 22;(7):e29626. doi: 10.3897/BDJ.7.e29626 (PMC6351503; doi:10.3897/BDJ.7.e29626)
Supplement: Supplementary material 2 — Division for training named entity recognisers [file bdj-07-e29626-s002.zip › copious_published/test/28831446.txt]

982] DIPTEROCARPACEAE (Ashton) 545 

long, singly or doubly branched, terminal or axillary, straight. Flower hud to 7 by 4 mm. Sepals narrowly deltoid-ovate, subacute, pubescent on parts exposed in bud. the inner 2 smaller than the outer 3. Petals lanceolate, hispid on parts exposed in bud. Stamens 15. in 3 unequal verticils; filaments slender, compressed, tapering to the small subglobose anthers; appendage to connective slender, short, as long as anther, anthers and appendages becoming reflexed. Ovary and stylopodium narrowly conical. densely pubescent; style slender, filiform, glabrous, c. 1/2 length of ovary and stylopodium. Fruit pedicel to 1.5 cm long. Calyx puberulent; 3 longer lobes to 7.5 by 1.3 cm. narrow, spatulate. obtuse, c. 3 mm broad above the c. 6 by 5 mm ovate thickened saccate base; 2 shorter lobes to 3.5 by 0.2 cm. subequal. linear, acute, similar at base. Sui to 1.5 by 0.8 cm. ovoid, pale buff pubescent; style remnant c. 1.5 mm long, tapering. Distr. Malesia: Borneo (N.E. Sarawak. Brunei. S.W. Sabah). Ecol. Local. Heath forest on terraces and sandstone plateaux to 1200 m. Vern. Meranti kerangas (Sarawak), seraya daun tajam (Sabah).  156. Shorea ovata DYER ex BRANDIS. J. Linn. Soc. Bot. 31 (1895)91; MERR. En. Born. (1921)406; SYM. Card. Bull. S. S. 7 (1933) 140. pi. 40; Mal. For. Rec. 16 ( 1 943 ) 82. f. 38. 50; BROWNE. For. Trees Sarawak & Brunei (1955) 148; ASHTON. Man. Dipt. Brun. (1964) 230. f. 16; ibid. Suppl. (1968) 112; MEIJER & WOOD. Sabah For. Rec. 5 (1964) 127. pi. 8 A. — S. parvifolia (non DYER) KING. J. R. As. Soc. Beng. Sc. 62. 2 (1893) 122, p.p.; FOXW. Mal. For. Rec. 10 (1932) 199. — S. plagata FOXW. Philip. J. Sc. 13 (1918) Bot. 192; ibid. 67 (1938) 308. — S. agsaboensis W.L. STERN. Brittonia 17 (1965) 36. f. 1-2; ROJO. Pterocarpus 3 (1977) 70, fig. — Fig. 114. Small or medium-sized tree. Young twig, panicle, leaf bud. stipule (both surfaces), petiole, midrib above and leaf beneath densely persistently evenly ochraceous to rust pubescent, scabrid on raceme and nervation beneath. Twig c. 1 mm apically, slender, much branched, terete, becoming smooth, glabrous; stipule scars c. 1 mm long. thin, slightly descending. Bud 3-6 by 1.5-3 mm, ovoid, obtuse. Stipule lo 13 by 5 mm. ovate, subacute, fugaceous. Leaves 4-8 by 2.5-4.5 cm. small, coriaceous, broadly ovate; base subequal to equal, obtuse; acumen to 1 cm long, narrow; margin slightly revolute; nerves 8-10 pairs, curved, prominent beneath, at c. 50 -70\ with (in Borneo) small pilose a.xillary domatia; tertiary nerves slender, densely scalariform. set diagonally to the nerves; midrib slightly depressed above; petiole 1-1.3 cm long. Panicle to 1 1 cm long, terminal or axillary, terete or slightly compressed; singly or doubly branched, branchlets to 3 cm long, bearing to 8 +/-distichous flowers; bracteoles to 3.5 by 2 mm. oblong, obtuse, sparsely puberulent outside, glabrescent within. Flower bud to 6 by 2.5 mm. ovoid, subacute. Calyx densely golden-brown pubescent outside, glabrescent within; 3 outer lobes narrowly ovate, acuminate; 2 inner shorter, broader, more acuminate; petals pale pink with cream margin, lanceolate, obtuse, pubescent on parts exposed in bud. loosely connate on falling. Stamens of 3 lengths, the outer 5 often aborting, the inner 5 about twice their length; filaments tapering gradually; anthers subglobose, narrower apically; appendage to connective short, becoming reflexed. Ovary ovoid, with a band of hairs at the apex, otherwise glabrous, tapering into the rather short glabrous style. Fruit calyx glabrescent, ± persistently puberulent at base; 3 longer lobes to 5.5 by 1 cm. spatulate. obtuse, to 4 mm broad above the to 7 by 6 mm ovate shallowly saccate thickened base; 2 shorter lobes to 3 by 0.3 cm. subequal. linear, similarly saccate at base. Nut to 11 by 8 mm. broadly ovoid, tapering, shortly evenly densely buff pubescent; style remnant to 2.5 mm long, acute. Distr. Malesia: Malaya. Sumatra (W. coast: Tapanuli. Sibolga to Painan. Bangkinang; P. Musala). Borneo (Kapuas hinterland. Sarawak to S.W. Sabah. S.E. Borneo). Philippines (Mindanao). Ecol. Sandy soils on coastal hills (especially in Borneo); inland ridges to 1 500 m (especially in Malaya and Sumatra). Vern. Meranti sarang punai bukit (Malaya), mandirawan (Sumatra), seraya punai bukit (Sabah). Notes. Formerly I pointed out (Gard. Bull. Sing. 31, 1978. 47) that S. plagata and S. agsaboensis (from Mindanao) represented the same species and referred these names to S. pauciflora. owing to the leaf shape and 8 pairs of nerves, pointing out. however, that the Philippine plants differed in the usually small leaf-size and the usual but not consistent presence of small axillary domatia up to the midrib. I also indicated that flowers would be needed for confirmation. J. P. ROJO has now collected and described (1977. I.e.) these flowers (ROJO 292. Agusan del Norte. Mindanao) and correctly pointed out that they place the species in a different section. Mutica, S. pauciflora being in sect. Brachypterae. ROJO’s excellent field description alludes to the fissured bark and bluish-red corolla, pink at the base. This matches Shorea sect./subsect. Mutica. while the description of the corolla is distinctive and clearly matches that of S. ovata. in which the leaves also bear 8 pairs of nerves and pubescent axillary domatia. Though not closely resembling the leaves of S. ovata as it occurs in Borneo, the Philippine specimens so much resemble specimens from Sumatra and West Malaysia, that I am convinced of their conspecificy. This conclusion is strengthened by ROJO’s comment that it is in Mindanao a species of high ridges, exactly as is S. ovata. except in northern Borneo where it spreads down onto sandy soils in the lowlands. 

157. Shorea rubra ASHTON. Gard. Bull. Sing. 19 (1962)309. pi. 28; Man. Dipt. Brun. (1964)217.7. 16; ibid. Suppl. (1968) 118; Meijer & Wood. Sabah For. Rec. 5(1964) 144. Medium-sized or large buttressed tree with dark
