# Supplementary material for: COPIOUS: A gold standard corpus of named entities towards extracting species occurrence from biodiversity literature
Source: Biodivers Data J. 2019 Jan 22;(7):e29626. doi: 10.3897/BDJ.7.e29626 (PMC6351503; doi:10.3897/BDJ.7.e29626)
Supplement: Supplementary material 2 — Division for training named entity recognisers [file bdj-07-e29626-s002.zip › copious_published/test/33193_English_70792_7857622_1930.ann]

T1	GeographicalLocation 14 32	PHILIPPINE ISLANDS
T2	GeographicalLocation 310 317	Red Sea
T3	GeographicalLocation 319 330	East Africa
T4	GeographicalLocation 377 382	India
T5	GeographicalLocation 392 403	East Indies
T6	GeographicalLocation 405 416	Philippines
T7	GeographicalLocation 418 423	Japan
T8	GeographicalLocation 425 435	Queensland
T9	GeographicalLocation 437 446	Melanesia
T10	GeographicalLocation 448 458	Micronesia
T11	GeographicalLocation 772 787	Endeavor Strait
T12	GeographicalLocation 789 796	Palawan
T13	Taxon 842 864	Plectropomus maculatus
T14	Taxon 1044 1066	PLECTROPOMUS LEOPARDUS
T15	Taxon 1167 1191	Plectropoma leopard inum
T16	GeographicalLocation 1248 1260	Indian Ocean
T17	GeographicalLocation 1315 1323	Nagasaki
T18	Taxon 1396 1402	Karoli
T19	GeographicalLocation 332 340	Zanzibar
T20	GeographicalLocation 342 352	Mozambique
T21	GeographicalLocation 354 363	Mauritius
T22	GeographicalLocation 365 375	Seychelles
T23	GeographicalLocation 384 390	Ceylon
T24	GeographicalLocation 460 469	Polynesia
T25	Taxon 627 651	Plectropoma pessuliferum
T26	GeographicalLocation 659 669	Catbalogan
T27	GeographicalLocation 671 684	western Samar
T28	TemporalExpression 686 700	April 16, 1908
T29	GeographicalLocation 723 733	Catbalogan
T30	TemporalExpression 735 749	April 15, 1908
T31	TemporalExpression 798 815	December 24, 1908
T32	Taxon 842 872	Plectropomus maculatus (Bloch)
T33	GeographicalLocation 890 903	Manila market
T34	TemporalExpression 905 921	January 12, 1908
T35	GeographicalLocation 944 957	Natabas Point
T36	GeographicalLocation 959 964	Samar
T37	TemporalExpression 966 979	July 24, 1909
T38	GeographicalLocation 990 1008	Great Tobea Island
T39	TemporalExpression 1010 1027	December 15, 1909
T40	Taxon 1044 1077	PLECTROPOMUS LEOPARDUS (Lacepede)
T41	Taxon 1078 1099	Holocentrus leopardus
T42	Taxon 1078 1108	Holocentrus leopardus Lacepede
T43	Taxon 1167 1198	Plectropoma leopard inum Cuvier
T44	TemporalExpression 1136 1140	1802
T45	TemporalExpression 1226 1230	1828
T46	Person 1265 1274	Schlegel,
T47	Person 1288 1293	Poiss
T48	TemporalExpression 1302 1306	1842
T49	Person 1328 1335	Gunther
T50	GeographicalLocation 1381 1391	Louisiades
T51	Person 1413 1421	Fiizetek
T52	GeographicalLocation 1455 1461	Ceylon
T53	Taxon 1464 1485	Plectropoma leopardus
T54	Taxon 1464 1496	Plectropoma leopardus Richardson
T55	Taxon 1464 1503	Plectropoma leopardus Richardson, Ichth
T56	GeographicalLocation 1505 1510	China
T57	GeographicalLocation 1512 1517	Japan
T58	TemporalExpression 1519 1523	1846
