# Supplementary material for: COPIOUS: A gold standard corpus of named entities towards extracting species occurrence from biodiversity literature
Source: Biodivers Data J. 2019 Jan 22;(7):e29626. doi: 10.3897/BDJ.7.e29626 (PMC6351503; doi:10.3897/BDJ.7.e29626)
Supplement: Supplementary material 2 — Division for training named entity recognisers [file bdj-07-e29626-s002.zip › copious_published/test/33193_English_70792_7857622_1930.txt]

FISHES OF THE PHILIPPINE ISLANDS AND ADJACENT SEAS 199
Light brown, usually little paler below. Back and sides above with pale-blue dark-edged spots, some on head and flanks elongated and bar like. Iris brown, some small blue spots on bases of soft dorsal, anal, and caudal. Paired fins pale brown, unspotted.
Red Sea, East Africa, Zanzibar, Mozambique, Mauritius, Seychelles, India, Ceylon, East Indies, Philippines, Japan, Queensland, Melanesia, Micronesia, Polynesia. Our series of specimens all show rather large spots variably present on the fins and sometimes as short vertical bars as those on the flanks in the nominal Plectropoma pessuliferum.
5522. Catbalogan, western Samar. April 16, 1908. Length 390 mm.
5521. Catbalogan. April 15, 1908. Length 218 mm.
7608. Endeavor Strait, Palawan. December 24, 1908. Length 385 mm.
Figure 6— Plectropomus maculatus (Bloch), variation
6289. Manila market. January 12, 1908. Length 580 mm.
9036. Natabas Point, Samar. July 24, 1909.
A. 1352. Great Tobea Island. December 15, 1909. Length 363 mm.
PLECTROPOMUS LEOPARDUS (Lacepede)
Holocentrus leopardus Lacepede, Hist. Nat. Poiss, vol. 4, 1802, pp. 332, 367No locality. Plectropoma leopard inum Cuvier, Hist. Nat. Poiss, vol. 2, 1828, p. 392, pi.
36 (Indian Ocean). — Schlegel, Fauna Japon, Poiss, pt. 1, 1842, p. 12
(Nagasaki). — Gunther, Cat. Fish. Brit. Mus, vol. 1, 1S59, p. 157
(Louisiades). — Karoli, Termesz. Fiizetek, Budapest, vol. 5, 1882, p. 150
(Ceylon). Plectropoma leopardus Richardson, Ichth. China, Japan, 1846, p. 230
(compiled).
8S 137— 30 14
