# Supplementary material for: COPIOUS: A gold standard corpus of named entities towards extracting species occurrence from biodiversity literature
Source: Biodivers Data J. 2019 Jan 22;(7):e29626. doi: 10.3897/BDJ.7.e29626 (PMC6351503; doi:10.3897/BDJ.7.e29626)
Supplement: Supplementary material 2 — Division for training named entity recognisers [file bdj-07-e29626-s002.zip › copious_published/test/33249_English_7878362_1910.ann]

T1	Taxon 1317 1326	Polytrema
T2	GeographicalLocation 1371 1382	Philippines
T3	GeographicalLocation 1388 1404	Hawaiian Islands
T4	GeographicalLocation 1631 1656	southern portion of Japan
T5	GeographicalLocation 1782 1799	Malay Archipelago
T6	GeographicalLocation 1825 1836	East Indies
T7	GeographicalLocation 1846 1873	northern coast of Australia
T8	GeographicalLocation 1996 2011	Central America
T9	GeographicalLocation 2016 2022	Mexico
T10	GeographicalLocation 2259 2273	North Atlantic
T11	Taxon 2324 2333	Porcupine
T12	Taxon 2461 2468	Reophax
T13	GeographicalLocation 2504 2509	Japan
T14	Taxon 2700 2715	Sagrina bifrons
T15	GeographicalLocation 2797 2811	south of Japan
T16	GeographicalLocation 2911 2925	Japanese coast
T17	GeographicalLocation 16 35	NORTH PACIFIC OCEAN
T18	Person 583 588	Brady
T19	GeographicalLocation 617 635	Challenger station
T20	Taxon 691 700	Albatross
T21	GeographicalLocation 912 931	North Pacific Ocean
T22	Habitat 1171 1181	coral-reef
T23	Taxon 1267 1278	Orbitolites
T24	Taxon 1280 1289	Alveolina
T25	Taxon 1291 1301	Peneroplis
T26	Taxon 1303 1315	Amphistegina
T27	Habitat 1352 1363	coral reefs
T28	GeographicalLocation 1406 1410	Guam
T29	GeographicalLocation 1736 1749	North Pacific
T30	GeographicalLocation 1914 1927	Mediterranean
T31	GeographicalLocation 1966 1977	West Indies
T32	GeographicalLocation 2121 2152	eastern coast of the Philippine
T33	Person 2309 2314	Brady
T34	Taxon 2418 2429	Crithionina
T35	Taxon 2431 2442	Bathysiphon
T36	Taxon 2470 2479	Verrucina
T37	GeographicalLocation 2521 2539	Philippine Islands
T38	Habitat 2543 2552	green mud
T39	Taxon 2681 2690	Lagenidse
T40	Taxon 2700 2717	Sagrina bifrons H
T41	Person 2722 2727	Brady
T42	Person 2765 2770	Brady
T43	Taxon 2780 2789	Hyalonema
